# Supplementary material for: 1-[5-(4-Chloro­phen­yl)-3-(4-hy­droxy­phen­yl)-4,5-dihydro-1H-pyrazol-1-yl]­ethanone
Source: Acta Crystallogr Sect E Struct Rep Online. 2012 Feb 24;68(Pt 3):o818. doi: 10.1107/S1600536812006885 (PMC3297879; doi:10.1107/S1600536812006885)
Supplement: Supplementary file 1 [file e-68-0o818-sup1.cif]

##############################################################################
#                                                                            #
# This CIF contains the data in a paper accepted for publication in          #
# Acta Crystallographica Section E. It conforms to the requirements of       #
# Notes for Authors for Acta Crystallographica Section E, and has been       #
# peer reviewed under the auspices of the IUCr Commission on Journals.       #
#                                                                            #
# Full details of the Crystallographic Information File format               #
# are given in the paper "The Crystallographic Information File (CIF):       #
# a New Standard Archive File for Crystallography" by S. R. Hall, F. H.      #
# Allen and I. D. Brown [Acta Cryst. (1991), A47, 655-685].                  #
#                                                                            #
# The current version of the core CIF dictionary is obtainable from          #
# ftp://ftp.iucr.org/pub/cif_core.dic.                                       #
#                                                                            #
# Software is freely available for graphical display of the structure(s)     #
# in this CIF. For information consult the CIF software page                 #
# http://www.iucr.org/resources/cif/software.                                #
#                                                                            #
# This file may be used for bona fide research purposes within the           #
# scientific community so long as proper attribution is given to the journal # 
# article from which it was obtained.                                        #
#                                                                            #
##############################################################################
data_global
_audit_creation_method     'form.cif (version 2.0)'
_journal_data_validation_number     ?
_journal_date_recd_electronic     2012-02-14
_journal_date_accepted     2012-02-15
_journal_name_full     'Acta Crystallographica, Section E'
_journal_year     2012
_journal_volume     68
_journal_issue      3
_journal_page_first     o818
_journal_page_last     o818
_journal_paper_category     QO
_journal_paper_doi     10.1107/S1600536812006885
_journal_coeditor_code     IS5074
_publ_contact_author_name     'Prof. Fun, Hoong-Kun'
_publ_contact_author_address
;
      X-ray Crystallography Unit
      School of Physics
      Universiti Sains Malaysia
      11800 USM, Penang
      MALAYSIA
;
_publ_contact_author_email     'hkfun@usm.my'
_publ_contact_author_fax     '604 6579150'
_publ_contact_author_phone     '604 6533652'
_publ_section_title
;\
1-[5-(4-Chlorophenyl)-3-(4-hydroxyphenyl)-4,5-dihydro-1<i>H</i>-pyrazol-1-yl]\
ethanone
;
loop_
    _publ_author_name
    _publ_author_footnote
    _publ_author_address
    'Hoong-Kun Fun'
;
      Thomson Reuters ResearcherID: A-3561-2009.
;
;     X-ray Crystallography Unit
      School of Physics
      Universiti Sains Malaysia
      11800 USM, Penang
      Malaysia
;
    'Ching Kheng Quah'
;
      Thomson Reuters ResearcherID: A-5525-2009.
;
;
      X-ray Crystallography Unit
      School of Physics
      Universiti Sains Malaysia
      11800 USM, Penang
      Malaysia
;
    'S. Priya' ?
;
      Department of Studies in Chemistry
      Mangalore University
      Mangalagangotri 574 199
      India
;
    'B. Narayana' ?
;
      Department of Studies in Chemistry
      Mangalore University
      Mangalagangotri 574 199
      India
;
    'B. K. Sarojini' ?
;
      Department of Chemistry
      P. A. College of Engineering
      Nadupadavu, Mangalore 574 153
      India
;
data_I
_audit_creation_method     SHELXL-97
_chemical_name_systematic
;
1-[5-(4-Chlorophenyl)-3-(4-hydroxyphenyl)-4,5-dihydro-1<i>H</i>-pyrazol-
1-yl]ethanone
;
_chemical_name_common     ?
_chemical_formula_moiety     'C17 H15 Cl N2 O2'
_chemical_formula_sum     'C17 H15 Cl N2 O2'
_chemical_formula_iupac     'C17 H15 Cl N2 O2'
_chemical_formula_weight     314.76
_chemical_melting_point     ?
_symmetry_cell_setting     orthorhombic
_symmetry_space_group_name_H-M     'P 21 21 21'
_symmetry_space_group_name_Hall     'P 2ac 2ab'
loop_
    _symmetry_equiv_pos_as_xyz
    'x, y, z'
    '-x+1/2, -y, z+1/2'
    '-x, y+1/2, -z+1/2'
    'x+1/2, -y+1/2, -z'
_cell_length_a     5.0213(2)
_cell_length_b     15.6834(5)
_cell_length_c     18.6368(6)
_cell_angle_alpha     90.00
_cell_angle_beta     90.00
_cell_angle_gamma     90.00
_cell_volume     1467.67(9)
_cell_formula_units_Z     4
_cell_measurement_reflns_used     9904
_cell_measurement_theta_min     3.39
_cell_measurement_theta_max     32.65
_cell_measurement_temperature     100
_exptl_crystal_description     'block'
_exptl_crystal_colour     'colourless'
_exptl_crystal_size_max     0.434
_exptl_crystal_size_mid     0.362
_exptl_crystal_size_min     0.216
_exptl_crystal_density_diffrn     1.424
_exptl_crystal_density_meas     ?
_exptl_crystal_density_method     'not measured'
_exptl_crystal_F_000     656
_exptl_absorpt_coefficient_mu     0.269
_exptl_absorpt_correction_type     multi-scan
_exptl_absorpt_process_details     '(<i>SADABS</i>; Bruker, 2009)'
_exptl_absorpt_correction_T_min     0.8922
_exptl_absorpt_correction_T_max     0.9442
_exptl_special_details
;
The crystal was placed in the cold stream of an Oxford Cryosystems
Cobra open-flow nitrogen cryostat (Cosier & Glazer, 1986) operating
at 100.0 (1) K.
;
_diffrn_ambient_temperature     100
_diffrn_radiation_type     MoK\a
_diffrn_radiation_wavelength     0.71073
_diffrn_radiation_source     'fine-focus sealed tube'
_diffrn_radiation_monochromator     graphite
_diffrn_measurement_device_type
;
Bruker SMART APEXII CCD area-detector
;
_diffrn_measurement_method     '\f and \w scans'
_diffrn_detector_area_resol_mean     ?
_diffrn_reflns_number     21739
_diffrn_reflns_av_R_equivalents     0.0194
_diffrn_reflns_av_sigmaI/netI     0.0194
_diffrn_reflns_theta_min     1.70
_diffrn_reflns_theta_max     32.73
_diffrn_reflns_theta_full     32.73
_diffrn_measured_fraction_theta_max     0.995
_diffrn_measured_fraction_theta_full     0.995
_diffrn_reflns_limit_h_min     -7
_diffrn_reflns_limit_h_max     7
_diffrn_reflns_limit_k_min     -23
_diffrn_reflns_limit_k_max     23
_diffrn_reflns_limit_l_min     -28
_diffrn_reflns_limit_l_max     28
_diffrn_standards_number     0
_diffrn_standards_interval_count     .
_diffrn_standards_interval_time     .
_diffrn_standards_decay_%     ?
_refine_special_details
;
 Refinement of F^2^ against ALL reflections.  The weighted R-factor wR and
 goodness of fit S are based on F^2^, conventional R-factors R are based
 on F, with F set to zero for negative F^2^. The threshold expression of
 F^2^ > 2sigma(F^2^) is used only for calculating R-factors(gt) etc. and is
 not relevant to the choice of reflections for refinement.  R-factors based
 on F^2^ are statistically about twice as large as those based on F, and R-
 factors based on ALL data will be even larger.
;
_reflns_number_total     5194
_reflns_number_gt     4925
_reflns_threshold_expression     I>2\s(I)
_refine_ls_structure_factor_coef     Fsqd
_refine_ls_matrix_type     full
_refine_ls_R_factor_all     0.0322
_refine_ls_R_factor_gt     0.0299
_refine_ls_wR_factor_gt     0.0794
_refine_ls_wR_factor_ref     0.0817
_refine_ls_goodness_of_fit_ref     1.048
_refine_ls_restrained_S_all     1.048
_refine_ls_number_reflns     5194
_refine_ls_number_parameters     205
_refine_ls_number_restraints     0
_refine_ls_hydrogen_treatment     mixed
_refine_ls_weighting_scheme     calc
_refine_ls_weighting_details
         'calc w=1/[\s^2^(Fo^2^)+(0.0486P)^2^+0.1907P] where P=(Fo^2^+2Fc^2^)/3'
_atom_sites_solution_hydrogens     geom
_atom_sites_solution_primary     direct
_atom_sites_solution_secondary     difmap
_refine_ls_shift/su_max     0.001
_refine_ls_shift/su_mean     0.001
_refine_diff_density_max     0.328
_refine_diff_density_min     -0.263
_refine_ls_extinction_method     none
_refine_ls_extinction_coef     ?
_refine_ls_abs_structure_details     'Flack (1983), 2089 Friedel pairs'
_refine_ls_abs_structure_Flack     0.28(4)
loop_
    _atom_type_symbol
    _atom_type_description
    _atom_type_scat_dispersion_real
    _atom_type_scat_dispersion_imag
    _atom_type_scat_source
    'C' 'C' 0.0033 0.0016
                         'International Tables Vol C Tables 4.2.6.8 and 6.1.1.4'
    'H' 'H' 0.0000 0.0000
                         'International Tables Vol C Tables 4.2.6.8 and 6.1.1.4'
    'N' 'N' 0.0061 0.0033
                         'International Tables Vol C Tables 4.2.6.8 and 6.1.1.4'
    'O' 'O' 0.0106 0.0060
                         'International Tables Vol C Tables 4.2.6.8 and 6.1.1.4'
    'Cl' 'Cl' 0.1484 0.1585
                         'International Tables Vol C Tables 4.2.6.8 and 6.1.1.4'
_computing_data_collection     'APEX2 (Bruker, 2009)'
_computing_cell_refinement     'SAINT (Bruker, 2009)'
_computing_data_reduction     'SAINT (Bruker, 2009)'
_computing_structure_solution     'SHELXTL (Sheldrick, 2008)'
_computing_structure_refinement     'SHELXTL (Sheldrick, 2008)'
_computing_molecular_graphics     'SHELXTL (Sheldrick, 2008)'
_computing_publication_material
                             'SHELXTL (Sheldrick, 2008) and PLATON (Spek, 2009)'
loop_
    _atom_site_type_symbol
    _atom_site_label
    _atom_site_fract_x
    _atom_site_fract_y
    _atom_site_fract_z
    _atom_site_U_iso_or_equiv
    _atom_site_adp_type
    _atom_site_calc_flag
    _atom_site_refinement_flags
    _atom_site_occupancy
    _atom_site_symmetry_multiplicity
    _atom_site_disorder_assembly
    _atom_site_disorder_group
    Cl Cl1 0.69906(7) 0.812228(18) 0.062645(13) 0.02929(7) Uani d . 1 1 . .
    O O1 0.64339(19) 0.76579(5) 0.68963(4) 0.02423(17) Uani d . 1 1 . .
    O O2 0.49802(19) 1.14641(5) 0.26805(4) 0.02311(16) Uani d . 1 1 . .
    N N1 0.48592(19) 1.05034(5) 0.35670(4) 0.01842(16) Uani d . 1 1 . .
    N N2 0.57563(19) 1.01940(5) 0.42259(4) 0.01797(16) Uani d . 1 1 . .
    C C1 0.5989(2) 0.89416(6) 0.26375(5) 0.01860(17) Uani d . 1 1 . .
    H H1A 0.6798 0.8854 0.3092 0.022 Uiso calc R 1 1 . .
    C C2 0.6960(2) 0.85102(6) 0.20404(5) 0.01995(18) Uani d . 1 1 . .
    H H2A 0.8422 0.8129 0.2084 0.024 Uiso calc R 1 1 . .
    C C3 0.5754(2) 0.86468(6) 0.13803(5) 0.01985(19) Uani d . 1 1 . .
    C C4 0.3600(2) 0.91916(7) 0.13069(5) 0.0213(2) Uani d . 1 1 . .
    H H4A 0.2775 0.9270 0.0853 0.026 Uiso calc R 1 1 . .
    C C5 0.2664(2) 0.96220(6) 0.19103(5) 0.01969(18) Uani d . 1 1 . .
    H H5A 0.1202 1.0002 0.1865 0.024 Uiso calc R 1 1 . .
    C C6 0.3843(2) 0.95017(6) 0.25775(5) 0.01623(16) Uani d . 1 1 . .
    C C7 0.2786(2) 0.99601(6) 0.32343(5) 0.01790(17) Uani d . 1 1 . .
    H H7A 0.1201 1.0313 0.3103 0.021 Uiso calc R 1 1 . .
    C C8 0.2094(2) 0.93621(6) 0.38672(5) 0.01917(17) Uani d . 1 1 . .
    H H8A 0.0320 0.9497 0.4069 0.023 Uiso calc R 1 1 . .
    H H8B 0.2129 0.8757 0.3717 0.023 Uiso calc R 1 1 . .
    C C9 0.4279(2) 0.95519(6) 0.43990(5) 0.01668(16) Uani d . 1 1 . .
    C C10 0.4788(2) 0.90758(6) 0.50616(5) 0.01641(16) Uani d . 1 1 . .
    C C11 0.6865(2) 0.93201(6) 0.55202(5) 0.01882(17) Uani d . 1 1 . .
    H H11A 0.7907 0.9807 0.5405 0.023 Uiso calc R 1 1 . .
    C C12 0.7424(2) 0.88630(6) 0.61378(5) 0.01932(18) Uani d . 1 1 . .
    H H12A 0.8841 0.9036 0.6443 0.023 Uiso calc R 1 1 . .
    C C13 0.5895(2) 0.81446(6) 0.63127(5) 0.01882(17) Uani d . 1 1 . .
    C C14 0.3774(2) 0.79110(7) 0.58721(6) 0.02158(19) Uani d . 1 1 . .
    H H14A 0.2688 0.7438 0.5997 0.026 Uiso calc R 1 1 . .
    C C15 0.3245(2) 0.83700(6) 0.52498(5) 0.01973(18) Uani d . 1 1 . .
    H H15A 0.1813 0.8201 0.4949 0.024 Uiso calc R 1 1 . .
    C C16 0.5891(2) 1.12119(6) 0.32603(5) 0.01928(18) Uani d . 1 1 . .
    C C17 0.8134(3) 1.16620(7) 0.36378(6) 0.0243(2) Uani d . 1 1 . .
    H H17A 0.9646 1.1723 0.3309 0.037 Uiso calc R 1 1 . .
    H H17B 0.8681 1.1329 0.4058 0.037 Uiso calc R 1 1 . .
    H H17C 0.7536 1.2228 0.3792 0.037 Uiso calc R 1 1 . .
    H H1O1 0.774(5) 0.7911(13) 0.7133(11) 0.056(6) Uiso d . 1 1 . .
loop_
    _atom_site_aniso_label
    _atom_site_aniso_U_11
    _atom_site_aniso_U_22
    _atom_site_aniso_U_33
    _atom_site_aniso_U_12
    _atom_site_aniso_U_13
    _atom_site_aniso_U_23
    Cl1 0.03723(16) 0.03089(13) 0.01976(10) -0.00079(12) 0.00636(10) -0.00525(9)
    O1 0.0309(4) 0.0200(3) 0.0218(3) -0.0001(3) -0.0040(3) 0.0028(3)
    O2 0.0285(4) 0.0202(3) 0.0205(3) 0.0030(3) 0.0016(3) 0.0018(3)
    N1 0.0205(4) 0.0169(3) 0.0178(3) 0.0003(3) -0.0021(3) -0.0003(3)
    N2 0.0198(4) 0.0170(3) 0.0171(3) 0.0013(3) -0.0008(3) -0.0004(3)
    C1 0.0185(4) 0.0194(4) 0.0179(4) 0.0021(4) -0.0021(3) 0.0006(3)
    C2 0.0202(5) 0.0187(4) 0.0210(4) 0.0020(4) 0.0003(4) -0.0008(3)
    C3 0.0241(5) 0.0180(4) 0.0174(4) -0.0041(4) 0.0032(4) -0.0007(3)
    C4 0.0239(5) 0.0229(4) 0.0170(4) -0.0021(4) -0.0023(4) 0.0017(3)
    C5 0.0192(4) 0.0204(4) 0.0195(4) 0.0018(4) -0.0025(4) 0.0022(3)
    C6 0.0153(4) 0.0162(4) 0.0173(3) -0.0005(3) -0.0008(3) 0.0007(3)
    C7 0.0159(4) 0.0186(4) 0.0192(3) 0.0019(4) -0.0012(3) -0.0004(3)
    C8 0.0154(4) 0.0236(4) 0.0185(3) -0.0011(4) 0.0005(3) -0.0010(3)
    C9 0.0149(4) 0.0181(4) 0.0170(3) 0.0019(3) 0.0004(3) -0.0025(3)
    C10 0.0151(4) 0.0173(4) 0.0168(3) 0.0013(3) 0.0012(3) -0.0014(3)
    C11 0.0193(4) 0.0187(4) 0.0184(4) -0.0017(4) 0.0003(3) -0.0012(3)
    C12 0.0200(5) 0.0201(4) 0.0178(3) -0.0006(4) -0.0001(3) -0.0020(3)
    C13 0.0217(4) 0.0167(4) 0.0181(3) 0.0032(4) 0.0016(3) -0.0015(3)
    C14 0.0222(5) 0.0185(4) 0.0240(4) -0.0027(4) 0.0004(4) 0.0014(3)
    C15 0.0174(4) 0.0202(4) 0.0216(4) -0.0002(4) 0.0002(4) -0.0004(3)
    C16 0.0232(5) 0.0154(4) 0.0192(4) 0.0024(4) 0.0044(4) -0.0020(3)
    C17 0.0306(5) 0.0177(4) 0.0247(4) -0.0042(4) 0.0007(4) -0.0025(3)
_geom_special_details
;
 All esds (except the esd in the dihedral angle between two l.s. planes)
 are estimated using the full covariance matrix.  The cell esds are taken
 into account individually in the estimation of esds in distances, angles
 and torsion angles; correlations between esds in cell parameters are only
 used when they are defined by crystal symmetry.  An approximate (isotropic)
 treatment of cell esds is used for estimating esds involving l.s. planes.
;
loop_
    _geom_bond_atom_site_label_1
    _geom_bond_atom_site_label_2
    _geom_bond_site_symmetry_2
    _geom_bond_distance
    _geom_bond_publ_flag
    Cl1 C3 . 1.7425(10) ?
    O1 C13 . 1.3560(12) ?
    O1 H1O1 . 0.88(2) ?
    O2 C16 . 1.2382(13) ?
    N1 C16 . 1.3527(13) ?
    N1 N2 . 1.3951(11) ?
    N1 C7 . 1.4812(14) ?
    N2 C9 . 1.2917(13) ?
    C1 C2 . 1.3906(14) ?
    C1 C6 . 1.3947(14) ?
    C1 H1A . 0.9500 ?
    C2 C3 . 1.3878(14) ?
    C2 H2A . 0.9500 ?
    C3 C4 . 1.3853(17) ?
    C4 C5 . 1.3932(14) ?
    C4 H4A . 0.9500 ?
    C5 C6 . 1.3901(13) ?
    C5 H5A . 0.9500 ?
    C6 C7 . 1.5156(13) ?
    C7 C8 . 1.5464(14) ?
    C7 H7A . 1.0000 ?
    C8 C9 . 1.5080(14) ?
    C8 H8A . 0.9900 ?
    C8 H8B . 0.9900 ?
    C9 C10 . 1.4656(13) ?
    C10 C15 . 1.3961(14) ?
    C10 C11 . 1.4018(14) ?
    C11 C12 . 1.3847(13) ?
    C11 H11A . 0.9500 ?
    C12 C13 . 1.4019(15) ?
    C12 H12A . 0.9500 ?
    C13 C14 . 1.3937(15) ?
    C14 C15 . 1.3906(14) ?
    C14 H14A . 0.9500 ?
    C15 H15A . 0.9500 ?
    C16 C17 . 1.5039(17) ?
    C17 H17A . 0.9800 ?
    C17 H17B . 0.9800 ?
    C17 H17C . 0.9800 ?
loop_
    _geom_angle_atom_site_label_1
    _geom_angle_atom_site_label_2
    _geom_angle_atom_site_label_3
    _geom_angle_site_symmetry_1
    _geom_angle_site_symmetry_3
    _geom_angle
    _geom_angle_publ_flag
    C13 O1 H1O1 . . 107.2(13) ?
    C16 N1 N2 . . 122.28(9) ?
    C16 N1 C7 . . 124.39(8) ?
    N2 N1 C7 . . 113.28(8) ?
    C9 N2 N1 . . 107.79(8) ?
    C2 C1 C6 . . 120.88(9) ?
    C2 C1 H1A . . 119.6 ?
    C6 C1 H1A . . 119.6 ?
    C3 C2 C1 . . 118.76(10) ?
    C3 C2 H2A . . 120.6 ?
    C1 C2 H2A . . 120.6 ?
    C4 C3 C2 . . 121.58(9) ?
    C4 C3 Cl1 . . 119.33(8) ?
    C2 C3 Cl1 . . 119.10(9) ?
    C3 C4 C5 . . 118.84(9) ?
    C3 C4 H4A . . 120.6 ?
    C5 C4 H4A . . 120.6 ?
    C6 C5 C4 . . 120.85(10) ?
    C6 C5 H5A . . 119.6 ?
    C4 C5 H5A . . 119.6 ?
    C5 C6 C1 . . 119.09(9) ?
    C5 C6 C7 . . 120.59(9) ?
    C1 C6 C7 . . 120.31(8) ?
    N1 C7 C6 . . 111.39(9) ?
    N1 C7 C8 . . 100.81(7) ?
    C6 C7 C8 . . 114.01(8) ?
    N1 C7 H7A . . 110.1 ?
    C6 C7 H7A . . 110.1 ?
    C8 C7 H7A . . 110.1 ?
    C9 C8 C7 . . 102.60(8) ?
    C9 C8 H8A . . 111.2 ?
    C7 C8 H8A . . 111.2 ?
    C9 C8 H8B . . 111.2 ?
    C7 C8 H8B . . 111.2 ?
    H8A C8 H8B . . 109.2 ?
    N2 C9 C10 . . 120.49(9) ?
    N2 C9 C8 . . 114.05(9) ?
    C10 C9 C8 . . 125.46(9) ?
    C15 C10 C11 . . 118.46(9) ?
    C15 C10 C9 . . 121.25(9) ?
    C11 C10 C9 . . 120.29(9) ?
    C12 C11 C10 . . 121.07(10) ?
    C12 C11 H11A . . 119.5 ?
    C10 C11 H11A . . 119.5 ?
    C11 C12 C13 . . 119.89(10) ?
    C11 C12 H12A . . 120.1 ?
    C13 C12 H12A . . 120.1 ?
    O1 C13 C14 . . 118.50(9) ?
    O1 C13 C12 . . 121.97(10) ?
    C14 C13 C12 . . 119.53(9) ?
    C15 C14 C13 . . 120.08(10) ?
    C15 C14 H14A . . 120.0 ?
    C13 C14 H14A . . 120.0 ?
    C14 C15 C10 . . 120.93(10) ?
    C14 C15 H15A . . 119.5 ?
    C10 C15 H15A . . 119.5 ?
    O2 C16 N1 . . 119.33(10) ?
    O2 C16 C17 . . 122.34(10) ?
    N1 C16 C17 . . 118.33(9) ?
    C16 C17 H17A . . 109.5 ?
    C16 C17 H17B . . 109.5 ?
    H17A C17 H17B . . 109.5 ?
    C16 C17 H17C . . 109.5 ?
    H17A C17 H17C . . 109.5 ?
    H17B C17 H17C . . 109.5 ?
loop_
    _geom_torsion_atom_site_label_1
    _geom_torsion_atom_site_label_2
    _geom_torsion_atom_site_label_3
    _geom_torsion_atom_site_label_4
    _geom_torsion_site_symmetry_1
    _geom_torsion_site_symmetry_2
    _geom_torsion_site_symmetry_3
    _geom_torsion_site_symmetry_4
    _geom_torsion
    _geom_torsion_publ_flag
    C16 N1 N2 C9 . . . . 175.65(9) ?
    C7 N1 N2 C9 . . . . -6.89(11) ?
    C6 C1 C2 C3 . . . . 0.00(16) ?
    C1 C2 C3 C4 . . . . -0.79(16) ?
    C1 C2 C3 Cl1 . . . . 178.98(8) ?
    C2 C3 C4 C5 . . . . 1.16(16) ?
    Cl1 C3 C4 C5 . . . . -178.61(8) ?
    C3 C4 C5 C6 . . . . -0.76(16) ?
    C4 C5 C6 C1 . . . . 0.00(15) ?
    C4 C5 C6 C7 . . . . -178.94(10) ?
    C2 C1 C6 C5 . . . . 0.38(15) ?
    C2 C1 C6 C7 . . . . 179.32(9) ?
    C16 N1 C7 C6 . . . . 67.68(12) ?
    N2 N1 C7 C6 . . . . -109.72(9) ?
    C16 N1 C7 C8 . . . . -171.01(9) ?
    N2 N1 C7 C8 . . . . 11.59(11) ?
    C5 C6 C7 N1 . . . . -120.77(10) ?
    C1 C6 C7 N1 . . . . 60.30(12) ?
    C5 C6 C7 C8 . . . . 125.96(10) ?
    C1 C6 C7 C8 . . . . -52.96(13) ?
    N1 C7 C8 C9 . . . . -11.08(10) ?
    C6 C7 C8 C9 . . . . 108.36(9) ?
    N1 N2 C9 C10 . . . . 178.41(8) ?
    N1 N2 C9 C8 . . . . -1.56(11) ?
    C7 C8 C9 N2 . . . . 8.59(11) ?
    C7 C8 C9 C10 . . . . -171.37(9) ?
    N2 C9 C10 C15 . . . . -178.72(10) ?
    C8 C9 C10 C15 . . . . 1.24(15) ?
    N2 C9 C10 C11 . . . . 0.87(14) ?
    C8 C9 C10 C11 . . . . -179.17(10) ?
    C15 C10 C11 C12 . . . . 1.49(15) ?
    C9 C10 C11 C12 . . . . -178.12(9) ?
    C10 C11 C12 C13 . . . . -0.15(16) ?
    C11 C12 C13 O1 . . . . 177.34(9) ?
    C11 C12 C13 C14 . . . . -1.79(15) ?
    O1 C13 C14 C15 . . . . -176.80(10) ?
    C12 C13 C14 C15 . . . . 2.36(16) ?
    C13 C14 C15 C10 . . . . -1.01(16) ?
    C11 C10 C15 C14 . . . . -0.91(15) ?
    C9 C10 C15 C14 . . . . 178.69(10) ?
    N2 N1 C16 O2 . . . . -178.73(9) ?
    C7 N1 C16 O2 . . . . 4.09(15) ?
    N2 N1 C16 C17 . . . . 1.74(15) ?
    C7 N1 C16 C17 . . . . -175.43(9) ?
loop_
    _geom_hbond_atom_site_label_D
    _geom_hbond_atom_site_label_H
    _geom_hbond_atom_site_label_A
    _geom_hbond_site_symmetry_A
    _geom_hbond_distance_DH
    _geom_hbond_distance_HA
    _geom_hbond_distance_DA
    _geom_hbond_angle_DHA
    _geom_hbond_publ_flag
    O1 H1O1 O2 2_675 0.88(2) 1.82(2) 2.6971(12) 171(2) yes
    C8 H8A N2 1_455 0.99 2.56 3.5038(14) 160 yes
    C8 H8B O1 4_466 0.99 2.52 3.4887(12) 166 yes
    C12 H12A O2 2_675 0.95 2.51 3.1982(12) 130 yes
_iucr_refine_instructions_details
;
TITL bks34_0m in P2(1)2(1)2(1) (100K)
CELL 0.71073   5.0213  15.6834  18.6368  90.000  90.000  90.000
ZERR    4.00   0.0002   0.0005   0.0006   0.000   0.000   0.000
LATT -1
SYMM 0.5-X, -Y, 0.5+Z
SYMM -X, 0.5+Y, 0.5-Z
SYMM 0.5+X, 0.5-Y, -Z
SFAC C H N O CL
UNIT 68 60 8 8 4
TEMP -173.000
SIZE 0.216 0.362 0.434
L.S. 10
BOND $H
FMAP 2 1 60
PLAN 20
TWIN
ACTA
CONF
WGHT      0.0486      0.1907
BASF   0.27583
FVAR       0.71532
CL1   5    0.699064    0.812228    0.062645    11.00000    0.03723    0.03089 =
         0.01976   -0.00525    0.00636   -0.00079
O1    4    0.643391    0.765794    0.689625    11.00000    0.03087    0.01998 =
         0.02184    0.00277   -0.00405   -0.00009
O2    4    0.498015    1.146411    0.268045    11.00000    0.02855    0.02025 =
         0.02052    0.00176    0.00164    0.00305
N1    3    0.485919    1.050345    0.356699    11.00000    0.02054    0.01695 =
         0.01777   -0.00030   -0.00207    0.00032
N2    3    0.575630    1.019404    0.422591    11.00000    0.01977    0.01700 =
         0.01714   -0.00039   -0.00080    0.00132
C1    1    0.598916    0.894159    0.263749    11.00000    0.01852    0.01943 =
         0.01785    0.00055   -0.00206    0.00207
AFIX  43
H1A   2    0.679807    0.885358    0.309230    11.00000   -1.20000
AFIX   0
C2    1    0.696046    0.851024    0.204039    11.00000    0.02016    0.01870 =
         0.02098   -0.00084    0.00029    0.00203
AFIX  43
H2A   2    0.842249    0.812922    0.208351    11.00000   -1.20000
AFIX   0
C3    1    0.575406    0.864678    0.138033    11.00000    0.02409    0.01802 =
         0.01744   -0.00067    0.00325   -0.00408
C4    1    0.359974    0.919159    0.130686    11.00000    0.02394    0.02294 =
         0.01702    0.00166   -0.00231   -0.00215
AFIX  43
H4A   2    0.277472    0.927037    0.085296    11.00000   -1.20000
AFIX   0
C5    1    0.266415    0.962196    0.191033    11.00000    0.01918    0.02043 =
         0.01947    0.00224   -0.00252    0.00183
AFIX  43
H5A   2    0.120162    1.000246    0.186525    11.00000   -1.20000
AFIX   0
C6    1    0.384331    0.950170    0.257752    11.00000    0.01527    0.01618 =
         0.01726    0.00066   -0.00081   -0.00051
C7    1    0.278609    0.996012    0.323433    11.00000    0.01591    0.01861 =
         0.01918   -0.00044   -0.00120    0.00193
AFIX  13
H7A   2    0.120063    1.031299    0.310295    11.00000   -1.20000
AFIX   0
C8    1    0.209442    0.936211    0.386719    11.00000    0.01541    0.02361 =
         0.01850   -0.00098    0.00047   -0.00108
AFIX  23
H8A   2    0.032038    0.949714    0.406920    11.00000   -1.20000
H8B   2    0.212853    0.875667    0.371714    11.00000   -1.20000
AFIX   0
C9    1    0.427904    0.955191    0.439898    11.00000    0.01493    0.01807 =
         0.01704   -0.00252    0.00036    0.00194
C10   1    0.478836    0.907583    0.506161    11.00000    0.01507    0.01731 =
         0.01684   -0.00137    0.00120    0.00127
C11   1    0.686547    0.932007    0.552020    11.00000    0.01931    0.01874 =
         0.01841   -0.00120    0.00026   -0.00175
AFIX  43
H11A  2    0.790681    0.980706    0.540541    11.00000   -1.20000
AFIX   0
C12   1    0.742400    0.886299    0.613782    11.00000    0.02003    0.02012 =
         0.01780   -0.00204   -0.00011   -0.00062
AFIX  43
H12A  2    0.884119    0.903596    0.644255    11.00000   -1.20000
AFIX   0
C13   1    0.589474    0.814460    0.631270    11.00000    0.02173    0.01668 =
         0.01806   -0.00151    0.00161    0.00322
C14   1    0.377388    0.791102    0.587213    11.00000    0.02220    0.01851 =
         0.02402    0.00138    0.00036   -0.00275
AFIX  43
H14A  2    0.268835    0.743766    0.599711    11.00000   -1.20000
AFIX   0
C15   1    0.324481    0.837000    0.524984    11.00000    0.01739    0.02025 =
         0.02156   -0.00036    0.00024   -0.00024
AFIX  43
H15A  2    0.181296    0.820090    0.494858    11.00000   -1.20000
AFIX   0
C16   1    0.589083    1.121190    0.326026    11.00000    0.02322    0.01540 =
         0.01921   -0.00198    0.00438    0.00244
C17   1    0.813357    1.166201    0.363779    11.00000    0.03063    0.01765 =
         0.02474   -0.00249    0.00071   -0.00423
AFIX 137
H17A  2    0.964569    1.172252    0.330926    11.00000   -1.50000
H17B  2    0.868052    1.132906    0.405766    11.00000   -1.50000
H17C  2    0.753599    1.222775    0.379248    11.00000   -1.50000
AFIX   0
H1O1  2    0.773968    0.791101    0.713336    11.00000    0.05617
HKLF 4 1 0 -1 0 1 0 0 0 0 1
REM  bks34_0m in P2(1)2(1)2(1) (100K)
REM R1 =  0.0299 for   4925 Fo > 4sig(Fo)  and  0.0322 for all   5194 data
REM    205 parameters refined using      0 restraints
END
WGHT      0.0486      0.1907
REM Highest difference peak  0.328,  deepest hole -0.263,  1-sigma level  0.045
Q1    1   0.3472  0.8186  0.5602  11.00000  0.05    0.33
Q2    1   0.3407  0.9585  0.2223  11.00000  0.05    0.29
Q3    1   0.4614  0.9325  0.4748  11.00000  0.05    0.29
Q4    1   0.6939  0.9078  0.5805  11.00000  0.05    0.29
Q5    1   0.4452  0.8846  0.1349  11.00000  0.05    0.29
Q6    1   0.3094  0.9400  0.1604  11.00000  0.05    0.28
Q7    1   0.4932  0.9223  0.2586  11.00000  0.05    0.27
Q8    1   0.2464  0.9650  0.3562  11.00000  0.05    0.27
Q9    1   0.6255  0.8671  0.2364  11.00000  0.05    0.27
Q10   1   0.6981  1.1423  0.3420  11.00000  0.05    0.27
Q11   1   0.3155  0.9461  0.4180  11.00000  0.05    0.26
Q12   1   0.5938  0.9200  0.5214  11.00000  0.05    0.26
Q13   1   0.5032  0.8025  0.6026  11.00000  0.05    0.26
Q14   1   0.3384  0.9750  0.2865  11.00000  0.05    0.25
Q15   1   0.5806  0.8345  0.0579  11.00000  0.05    0.24
Q16   1   0.6858  0.8442  0.6197  11.00000  0.05    0.24
Q17   1   0.6356  0.8618  0.1757  11.00000  0.05    0.23
Q18   1   0.4738  0.9963  0.4396  11.00000  0.05    0.23
Q19   1   0.6129  0.8560  0.6243  11.00000  0.05    0.23
Q20   1   0.4396  0.8139  0.6163  11.00000  0.05    0.23
;
