# Supplementary material for: 1-[5-(4-Chloro­phen­yl)-3-(4-hy­droxy­phen­yl)-4,5-dihydro-1H-pyrazol-1-yl]­ethanone
Source: Acta Crystallogr Sect E Struct Rep Online. 2012 Feb 24;68(Pt 3):o818. doi: 10.1107/S1600536812006885 (PMC3297879; doi:10.1107/S1600536812006885)
Supplement: Supplementary file 2 [file e-68-0o818-Isup2.hkl]

# 
# h,k,l, Fc-squared, Fo-squared, sigma(Fo-squared) and status flag 
# 
data_I
_shelx_title ' bks34_0m in P2(1)2(1)2(1) (100K)' 
_shelx_refln_list_code          4 
_shelx_F_calc_maximum      138.77 
_exptl_crystal_F_000       656.00 
_reflns_d_resolution_high  0.6572 
 
loop_ 
 _symmetry_equiv_pos_as_xyz 
 'x, y, z' 
 '-x+1/2, -y, z+1/2' 
 '-x, y+1/2, -z+1/2' 
 'x+1/2, -y+1/2, -z' 
 
_cell_length_a     5.0213 
_cell_length_b    15.6834 
_cell_length_c    18.6368 
_cell_angle_alpha  90.000 
_cell_angle_beta   90.000 
_cell_angle_gamma  90.000 
 
_shelx_F_squared_multiplier     1.000 
 
loop_ 
 _refln_index_h 
 _refln_index_k 
 _refln_index_l 
 _refln_F_squared_calc 
 _refln_F_squared_meas 
 _refln_F_squared_sigma 
 _refln_observed_status 
   2   0   0     2151.14     2107.38     36.39 o 
   4   0   0       10.55        9.02      1.51 o 
   6   0   0       12.40       13.16      2.09 o 
   1   1   0       27.85       24.60      0.69 o 
   2   1   0     2156.74     2219.27     21.92 o 
   3   1   0       68.39       75.66      2.07 o 
   4   1   0      705.52      702.12      9.20 o 
   5   1   0        3.55        1.44      0.78 o 
   6   1   0      226.85      222.34      5.31 o 
   7   1   0        0.10        1.20      2.60 o 
   0   2   0     1346.66     1359.49     12.23 o 
   1   2   0     5409.89     5679.14     66.55 o 
   2   2   0      881.38      827.57      9.00 o 
   3   2   0     4508.90     4826.23     46.81 o 
   4   2   0      236.79      252.18      4.58 o 
   5   2   0       25.00       30.11      2.28 o 
   6   2   0      157.21      155.57      8.53 o 
   7   2   0       51.22       52.83      6.01 o 
   1   3   0    19257.77    18935.11    277.92 o 
   2   3   0     1078.64     1185.55     12.32 o 
   3   3   0      240.10      232.76      3.82 o 
   4   3   0       40.48       37.28      1.80 o 
   5   3   0      175.86      171.77      4.08 o 
   6   3   0       29.87       23.17      2.32 o 
   7   3   0       18.26       19.36      2.93 o 
   0   4   0     2176.19     2343.82     17.25 o 
   1   4   0      664.00      644.02      4.39 o 
   2   4   0      271.24      282.84      4.96 o 
   3   4   0     1008.05      999.27     11.25 o 
   4   4   0       50.84       42.81      1.86 o 
   5   4   0      339.86      319.60      7.33 o 
   6   4   0       18.91       13.65      1.89 o 
   7   4   0       57.41       66.47      4.56 o 
   1   5   0      255.17      224.08      2.56 o 
   2   5   0     1287.37     1452.24     13.62 o 
   3   5   0        9.88        4.86      1.04 o 
   4   5   0       86.09       73.09      3.05 o 
   5   5   0       15.81        8.78      2.56 o 
   6   5   0        2.27        2.28      1.32 o 
   7   5   0      124.76      131.42      4.89 o 
   0   6   0     1414.31     1393.62     10.69 o 
   1   6   0      666.49      713.01      4.14 o 
   2   6   0      387.71      404.58      3.74 o 
   3   6   0      809.44      845.62      7.59 o 
   4   6   0      117.24       97.58      3.54 o 
   5   6   0       15.95        6.32      2.42 o 
   6   6   0        0.85        4.81      1.89 o 
   7   6   0        0.14        1.32      1.54 o 
   1   7   0      108.20      154.60      1.41 o 
   2   7   0       43.76       72.15      1.58 o 
   3   7   0      866.44      859.39     10.31 o 
   4   7   0      288.91      250.24     10.23 o 
   5   7   0       43.62       35.38      4.78 o 
   6   7   0      147.78      152.36      8.65 o 
   7   7   0       22.03       23.17      2.70 o 
   0   8   0     1600.97     1697.00     13.13 o 
   1   8   0     1188.90     1229.84      6.99 o 
   2   8   0      605.91      583.65      4.96 o 
   3   8   0      458.66      495.12      8.54 o 
   4   8   0        0.20        1.31      1.22 o 
   5   8   0        9.49        3.69      1.57 o 
   6   8   0      161.98      163.57     10.46 o 
   7   8   0      133.11      144.37      8.58 o 
   1   9   0      302.53      356.03      2.32 o 
   2   9   0      198.66      204.67      2.68 o 
   3   9   0      463.63      396.60      8.28 o 
   4   9   0       68.15       79.19      3.83 o 
   5   9   0       46.01       40.51      3.55 o 
   6   9   0      105.84      103.57     13.86 o 
   7   9   0       63.67       66.75      4.30 o 
   0  10   0      157.86      189.73      2.22 o 
   1  10   0      450.59      478.36      3.00 o 
   2  10   0      280.15      232.17      2.58 o 
   3  10   0      126.75      119.98      4.48 o 
   4  10   0       10.79        6.62      1.79 o 
   5  10   0       63.07       60.48      6.14 o 
   6  10   0       80.20       82.12      4.98 o 
   1  11   0      344.78      354.76      2.83 o 
   2  11   0      214.69      223.64      2.66 o 
   3  11   0        1.02        2.42      1.15 o 
   4  11   0        1.27        0.01      1.26 o 
   5  11   0       30.63       30.96      3.24 o 
   6  11   0       35.81       34.37      5.41 o 
   0  12   0       49.59       63.23      1.31 o 
   1  12   0       92.32       83.84      1.54 o 
   2  12   0      279.00      258.18      3.26 o 
   3  12   0       86.90       84.62      4.78 o 
   4  12   0        3.14        4.03      1.64 o 
   5  12   0      284.55      283.68      8.47 o 
   6  12   0      268.27      273.13      8.91 o 
   1  13   0      316.14      275.07      3.38 o 
   2  13   0       27.43       26.91      1.02 o 
   3  13   0       45.07       50.70      3.30 o 
   4  13   0        1.21       -1.08      1.24 o 
   5  13   0       20.73       23.34      3.18 o 
   6  13   0      181.66      178.47      7.22 o 
   0  14   0      140.39      133.06      3.32 o 
   1  14   0        3.54        1.68      0.58 o 
   2  14   0       17.32       20.43      1.05 o 
   3  14   0        0.60       -0.90      0.90 o 
   4  14   0        0.66        0.73      1.38 o 
   5  14   0      141.97      148.64      9.26 o 
   6  14   0       83.53       92.67      5.37 o 
   1  15   0        2.51        1.25      0.66 o 
   2  15   0      218.64      200.58      5.33 o 
   3  15   0        0.22        1.20      3.03 o 
   4  15   0       30.94       32.18      7.18 o 
   5  15   0       34.91       36.29      5.53 o 
   0  16   0      260.35      232.16      5.73 o 
   1  16   0       90.67       84.58      2.64 o 
   2  16   0      245.09      252.40      4.59 o 
   3  16   0       14.36       15.08      2.26 o 
   4  16   0        1.56       -0.13      1.54 o 
   5  16   0       30.68       29.76      6.07 o 
   1  17   0      166.26      157.32      3.66 o 
   2  17   0      148.19      144.27      3.48 o 
   3  17   0       29.47       32.09      3.13 o 
   4  17   0       28.51       34.97      3.56 o 
   5  17   0        5.84        6.18      2.21 o 
   0  18   0        6.36        3.29      2.49 o 
   1  18   0       17.34       16.01      1.49 o 
   2  18   0       30.15       33.53      4.93 o 
   3  18   0        0.59        0.51      1.22 o 
   4  18   0        0.85        0.42      1.60 o 
   5  18   0       77.32       76.82      5.21 o 
   1  19   0      423.58      422.25      7.43 o 
   2  19   0        0.06       -1.32      1.32 o 
   3  19   0       81.10       75.71      3.38 o 
   4  19   0       13.98       11.51      2.51 o 
   0  20   0       87.62       80.05      4.94 o 
   1  20   0      140.09      136.02      5.01 o 
   2  20   0       39.74       30.09      3.05 o 
   3  20   0        0.06        1.88      3.07 o 
   4  20   0       42.49       43.14      4.02 o 
   1  21   0        3.82        3.61      1.79 o 
   2  21   0        1.59        1.60      2.25 o 
   3  21   0       20.35       25.14      4.11 o 
   0  22   0       64.00       66.06      4.49 o 
   1  22   0        0.01       -1.41      2.14 o 
   2  22   0       67.05       64.62      4.06 o 
   1  23   0      262.23      262.49     10.86 o 
   1   0   1     8406.39     8725.47    194.67 o 
   2   0   1      419.93      428.64      6.49 o 
   3   0   1      268.68      262.87      4.25 o 
   4   0   1      182.63      165.34      3.16 o 
   5   0   1       10.01       13.49      1.76 o 
   6   0   1      142.87      154.24      3.85 o 
   7   0   1       36.78       33.94      5.18 o 
  -7   1   1       17.72       12.43      3.67 o 
  -6   1   1        2.52        2.37      1.06 o 
  -5   1   1       31.91       29.72      1.84 o 
  -4   1   1      121.19      123.92      3.13 o 
  -3   1   1      585.54      580.44      8.54 o 
  -2   1   1      261.02      254.96      7.52 o 
  -1   1   1     4019.47     4162.34     40.67 o 
   0   1   1        2.50        2.52      0.28 o 
   1   1   1     4037.26     4197.70     64.59 o 
   2   1   1      262.18      246.81      3.50 o 
   3   1   1      583.00      577.30      7.29 o 
   4   1   1      119.23      126.79      2.75 o 
   5   1   1       32.19       30.21      1.79 o 
   6   1   1        2.51        3.94      1.36 o 
   7   1   1       17.40       21.01      4.30 o 
  -7   2   1       66.35       77.04      6.79 o 
  -6   2   1       60.69       64.84      3.64 o 
  -5   2   1      138.63      141.30      3.25 o 
  -4   2   1      766.08      779.60      9.97 o 
  -3   2   1      196.27      244.64      5.74 o 
  -2   2   1     2808.11     2947.84     28.80 o 
  -1   2   1     7299.94     7248.78    150.93 o 
   0   2   1        6.07        4.96      0.16 o 
   1   2   1     7346.45     7284.04     85.37 o 
   2   2   1     2801.18     2978.63     28.81 o 
   3   2   1      199.58      235.19      3.88 o 
   4   2   1      772.09      789.92      9.94 o 
   5   2   1      139.03      139.54      3.35 o 
   6   2   1       59.35       54.23      3.22 o 
   7   2   1       65.94       67.45      4.49 o 
  -7   3   1      111.51      119.11      5.65 o 
  -6   3   1       43.72       39.22      3.36 o 
  -5   3   1      154.26      161.01      3.94 o 
  -4   3   1      450.20      463.26      6.81 o 
  -3   3   1      319.82      318.91      4.75 o 
  -2   3   1     1320.63     1405.47     14.42 o 
  -1   3   1     2355.10     2450.52     19.31 o 
   0   3   1      546.56      552.87      3.24 o 
   1   3   1     2362.63     2455.99     17.93 o 
   2   3   1     1322.43     1402.81     17.68 o 
   3   3   1      327.14      319.08      4.69 o 
   4   3   1      446.46      462.13      6.72 o 
   5   3   1      155.52      154.44      4.79 o 
   6   3   1       43.79       36.15      2.76 o 
   7   3   1      112.48      112.39      5.44 o 
  -7   4   1       63.33       67.36      7.17 o 
  -6   4   1       57.11       48.03      3.71 o 
  -5   4   1      297.84      313.27     11.71 o 
  -4   4   1      227.33      230.12      4.29 o 
  -3   4   1      948.07      917.15     10.57 o 
  -2   4   1      116.63      117.66      1.30 o 
  -1   4   1     9306.88     9511.22     65.54 o 
   0   4   1     4163.29     4356.27     24.61 o 
   1   4   1     9352.77     9494.86     90.31 o 
   2   4   1      113.48      112.47      1.85 o 
   3   4   1      949.46      932.81     13.12 o 
   4   4   1      227.50      224.76      5.32 o 
   5   4   1      298.09      313.84      7.99 o 
   6   4   1       57.28       49.15      4.34 o 
   7   4   1       63.87       70.69      3.94 o 
  -7   5   1        3.26        3.87      2.01 o 
  -6   5   1        1.48        1.23      2.05 o 
  -5   5   1      531.54      516.15     10.17 o 
  -4   5   1       79.92       74.89      2.38 o 
  -3   5   1       15.60       19.49      0.95 o 
  -2   5   1      428.40      443.58      3.84 o 
  -1   5   1     3976.80     4241.82     27.42 o 
   0   5   1     2158.05     2217.05     11.18 o 
   1   5   1     3959.14     4235.54     25.96 o 
   2   5   1      435.06      464.81      4.96 o 
   3   5   1       15.93       21.87      2.11 o 
   4   5   1       79.00       73.02      3.00 o 
   5   5   1      532.30      540.50     11.14 o 
   6   5   1        1.53        0.83      1.26 o 
   7   5   1        2.98        6.46      1.82 o 
  -7   6   1       41.50       46.04      5.72 o 
  -6   6   1       80.66       76.43      4.44 o 
  -5   6   1      333.59      311.74     11.28 o 
  -4   6   1     1776.05     1762.53     24.21 o 
  -3   6   1       99.41      106.53      1.71 o 
  -2   6   1     1528.64     1644.76     12.40 o 
  -1   6   1      868.99      933.50      5.49 o 
   0   6   1       94.29      104.82      0.99 o 
   1   6   1      870.36      933.16      5.26 o 
   2   6   1     1528.54     1659.71     11.82 o 
   3   6   1       99.20      107.62      2.03 o 
   4   6   1     1778.66     1776.54     20.01 o 
   5   6   1      333.17      327.15      8.36 o 
   6   6   1       81.75       78.49      4.39 o 
   7   6   1       40.85       39.71      4.51 o 
  -7   7   1       59.42       64.32      4.08 o 
  -6   7   1       54.39       50.82      4.19 o 
  -5   7   1       66.62       57.34      4.98 o 
  -4   7   1      494.92      464.47      8.82 o 
  -3   7   1      239.00      245.65      3.32 o 
  -2   7   1     1113.53     1246.34     10.01 o 
  -1   7   1      158.74      205.14      1.53 o 
   0   7   1     1919.86     1932.29     10.78 o 
   1   7   1      154.72      201.54      1.66 o 
   2   7   1     1130.44     1251.59     10.10 o 
   3   7   1      238.04      248.12      2.95 o 
   4   7   1      495.25      454.01      9.54 o 
   5   7   1       67.64       66.50      5.61 o 
   6   7   1       54.67       52.88      4.19 o 
   7   7   1       59.66       66.19      4.37 o 
  -7   8   1      105.37      116.34      5.47 o 
  -6   8   1       55.78       68.92      4.64 o 
  -5   8   1       16.46       23.50      3.79 o 
  -4   8   1       28.04       28.92      3.48 o 
  -3   8   1       37.08       34.77      2.66 o 
  -2   8   1     1067.04     1084.33      8.90 o 
  -1   8   1      971.76     1090.14      5.77 o 
   0   8   1       26.53       34.95      0.64 o 
   1   8   1      974.78     1101.99      8.39 o 
   2   8   1     1053.79     1068.15      8.22 o 
   3   8   1       36.16       34.50      1.92 o 
   4   8   1       29.67       28.69      2.64 o 
   5   8   1       16.01       19.82      2.65 o 
   6   8   1       53.83       52.78      4.30 o 
   7   8   1      105.25      104.42      4.69 o 
  -7   9   1       31.76       29.49      6.55 o 
  -6   9   1       84.60       88.30      5.06 o 
  -5   9   1       16.91       10.95      2.18 o 
  -4   9   1      385.13      353.65     11.72 o 
  -3   9   1      161.45      162.44      4.44 o 
  -2   9   1     1300.95     1334.80     11.82 o 
  -1   9   1      224.96      223.85      1.79 o 
   0   9   1       44.61       72.85      0.90 o 
   1   9   1      224.65      224.38      1.95 o 
   2   9   1     1287.97     1332.39     10.82 o 
   3   9   1      160.34      165.47      4.96 o 
   4   9   1      387.64      339.10      8.19 o 
   5   9   1       17.07        8.70      2.92 o 
   6   9   1       83.98       91.42      5.15 o 
   7   9   1       32.16       25.51      3.41 o 
  -6  10   1       21.38       19.69      3.03 o 
  -5  10   1        2.39       -0.27      1.38 o 
  -4  10   1      310.18      325.55     17.88 o 
  -3  10   1     1239.82     1184.46     18.18 o 
  -2  10   1        7.04        5.28      0.44 o 
  -1  10   1      598.96      635.18      3.64 o 
   0  10   1      367.89      341.98      2.45 o 
   1  10   1      609.18      640.71      4.34 o 
   2  10   1        6.47        3.62      0.54 o 
   3  10   1     1240.28     1165.96     19.00 o 
   4  10   1      312.55      316.36      8.04 o 
   5  10   1        2.26        2.15      1.60 o 
   6  10   1       21.70       23.89      3.23 o 
  -6  11   1       13.81       11.92      3.20 o 
  -5  11   1      139.88      145.02      5.93 o 
  -4  11   1        0.42       -0.61      1.23 o 
  -3  11   1      246.24      226.61     13.46 o 
  -2  11   1       88.64       86.31      1.53 o 
  -1  11   1       98.05       90.99      1.19 o 
   0  11   1      234.10      223.50      1.81 o 
   1  11   1       98.64       94.72      1.31 o 
   2  11   1       88.43       84.89      1.53 o 
   3  11   1      242.98      233.72     10.71 o 
   4  11   1        0.54        0.01      1.13 o 
   5  11   1      136.21      140.20      5.79 o 
   6  11   1       14.05        9.82      2.59 o 
  -6  12   1      110.06      111.64      5.75 o 
  -5  12   1       14.78       12.13      2.43 o 
  -4  12   1      120.02      106.86      4.69 o 
  -3  12   1       11.02       11.48      1.85 o 
  -2  12   1       56.56       54.84      1.40 o 
  -1  12   1      591.25      585.13      4.41 o 
   0  12   1      126.43      122.58      1.31 o 
   1  12   1      579.78      573.27      4.89 o 
   2  12   1       57.85       59.12      1.35 o 
   3  12   1       11.33        9.59      1.79 o 
   4  12   1      119.39      113.93      4.94 o 
   5  12   1       14.73       10.23      3.36 o 
   6  12   1      110.40      112.81      5.81 o 
  -6  13   1       16.36       17.72      3.11 o 
  -5  13   1      238.39      258.10     11.63 o 
  -4  13   1       71.17       72.51      4.14 o 
  -3  13   1      170.16      163.52      5.36 o 
  -2  13   1      329.51      316.26      4.39 o 
  -1  13   1       12.73       11.04      0.90 o 
   0  13   1       61.18       64.30      1.18 o 
   1  13   1       12.93       12.06      0.86 o 
   2  13   1      329.60      319.22      4.85 o 
   3  13   1      169.80      169.53     10.01 o 
   4  13   1       69.95       76.29      5.98 o 
   5  13   1      239.25      255.17     24.39 o 
   6  13   1       16.51       12.68      2.86 o 
  -6  14   1       52.64       32.84      5.55 o 
  -5  14   1       45.34       45.54      5.27 o 
  -4  14   1      157.29      161.69      6.07 o 
  -3  14   1       20.14       23.16      2.56 o 
  -2  14   1       49.57       58.87      1.87 o 
  -1  14   1       62.81       63.70      1.59 o 
   0  14   1      164.54      160.99      2.81 o 
   1  14   1       61.25       62.03      1.56 o 
   2  14   1       50.11       54.61      3.34 o 
   3  14   1       20.93       18.79      3.04 o 
   4  14   1      155.87      168.71      7.99 o 
   5  14   1       45.68       43.66      4.06 o 
   6  14   1       52.69       39.32      4.12 o 
  -5  15   1        5.70        7.94      5.53 o 
  -4  15   1       66.19       76.48      4.33 o 
  -3  15   1       20.19       23.77      2.57 o 
  -2  15   1      130.23      125.46      3.06 o 
  -1  15   1      124.66      115.94      3.14 o 
   0  15   1       41.15       43.39      2.64 o 
   1  15   1      126.94      113.12      2.36 o 
   2  15   1      127.37      124.06      2.36 o 
   3  15   1       19.47       17.42      3.33 o 
   4  15   1       66.31       70.38      4.13 o 
   5  15   1        5.84        1.81      1.95 o 
  -5  16   1       28.01       29.19      5.39 o 
  -4  16   1       18.96       20.61      3.67 o 
  -3  16   1        6.88        7.84      1.91 o 
  -2  16   1      109.81      101.49      3.66 o 
  -1  16   1        7.19        1.93      1.01 o 
   0  16   1       32.39       24.11      1.55 o 
   1  16   1        7.03        4.50      0.97 o 
   2  16   1      112.66      110.22      2.98 o 
   3  16   1        7.10        6.74      3.11 o 
   4  16   1       19.96       20.10      3.37 o 
   5  16   1       27.47       29.35      3.58 o 
  -5  17   1        9.65        9.37      5.08 o 
  -4  17   1       27.65       25.64      3.11 o 
  -3  17   1       48.65       50.35      3.78 o 
  -2  17   1       76.69       71.81      2.51 o 
  -1  17   1       13.82       14.40      1.67 o 
   0  17   1      386.91      374.34      5.59 o 
   1  17   1       13.88       14.28      1.44 o 
   2  17   1       73.85       69.51      2.51 o 
   3  17   1       49.63       48.61      3.74 o 
   4  17   1       27.52       21.33      2.89 o 
   5  17   1        9.74        7.25      2.46 o 
  -5  18   1       66.27       59.61      7.19 o 
  -4  18   1       91.05       96.46      7.50 o 
  -3  18   1       80.62       88.16      3.51 o 
  -2  18   1       13.72       12.94      2.11 o 
  -1  18   1        0.87        0.36      0.90 o 
   0  18   1       91.56       81.79      3.70 o 
   1  18   1        0.68        1.19      0.95 o 
   2  18   1       14.09       11.99      1.71 o 
   3  18   1       80.48       84.44      3.51 o 
   4  18   1       89.32       91.58      6.74 o 
   5  18   1       66.58       59.90      7.17 o 
  -4  19   1       12.38       19.74      2.99 o 
  -3  19   1       37.35       38.76      3.76 o 
  -2  19   1      291.50      305.16      7.81 o 
  -1  19   1      204.15      195.21      4.27 o 
   0  19   1       34.37       36.98      2.35 o 
   1  19   1      204.93      197.18      5.86 o 
   2  19   1      290.04      279.03      7.42 o 
   3  19   1       37.57       38.85      3.14 o 
   4  19   1       12.06       13.11      2.69 o 
  -4  20   1        8.75        8.91      2.44 o 
  -3  20   1       32.08       31.37      4.36 o 
  -2  20   1      157.96      154.67      5.60 o 
  -1  20   1       90.52       86.28      4.06 o 
   0  20   1       73.86       70.63      4.06 o 
   1  20   1       87.36       90.47      4.14 o 
   2  20   1      159.14      160.08      5.67 o 
   3  20   1       31.72       33.28      3.31 o 
   4  20   1        8.67        6.58      2.90 o 
  -3  21   1      120.77      138.36      7.75 o 
  -2  21   1      154.59      156.29      5.80 o 
  -1  21   1       16.86        9.41      1.98 o 
   0  21   1       69.56       77.88      3.45 o 
   1  21   1       17.19       15.14      3.86 o 
   2  21   1      155.78      164.85      5.93 o 
   3  21   1      120.26      137.46      7.68 o 
  -2  22   1       87.99       90.76      4.64 o 
  -1  22   1       30.38       25.12      2.74 o 
   0  22   1       10.65       10.50      1.75 o 
   1  22   1       31.13       36.06      4.17 o 
   2  22   1       88.38       98.07      4.83 o 
  -1  23   1       19.97       22.70      3.49 o 
   0  23   1       26.50       28.41      2.40 o 
   1  23   1       19.95       21.09      2.57 o 
   0   0   2      573.52      558.36     16.82 o 
   1   0   2     4907.65     4870.79     59.12 o 
   2   0   2      537.89      491.50      5.99 o 
   3   0   2      578.26      592.78      7.59 o 
   4   0   2       44.47       43.42      2.26 o 
   5   0   2      192.75      195.25      3.49 o 
   6   0   2       65.74       63.93      3.00 o 
  -6   1   2       25.80       27.82      1.96 o 
  -5   1   2       20.86       21.32      1.41 o 
  -4   1   2      145.28      153.29      3.51 o 
  -3   1   2     1314.75     1449.54     15.57 o 
  -2   1   2     2227.45     2319.11     22.99 o 
  -1   1   2     7908.90     8075.72     67.77 o 
   0   1   2      161.86      155.61      0.90 o 
   1   1   2     7892.36     8045.19    137.68 o 
   2   1   2     2207.65     2288.96     33.92 o 
   3   1   2     1320.05     1433.22     15.44 o 
   4   1   2      148.81      158.50      3.06 o 
   5   1   2       20.81       22.65      1.45 o 
   6   1   2       26.22       27.06      2.44 o 
   7   1   2       32.99       32.69      5.00 o 
  -6   2   2       32.15       33.29      2.53 o 
  -5   2   2      421.65      410.40      6.02 o 
  -4   2   2       92.19       81.24      3.47 o 
  -3   2   2      211.11      243.79      4.04 o 
  -2   2   2     1591.62     1690.41     17.16 o 
  -1   2   2     1930.49     2049.55     15.95 o 
   0   2   2      249.07      232.41      1.57 o 
   1   2   2     1910.28     2026.22     18.65 o 
   2   2   2     1587.13     1690.60     20.78 o 
   3   2   2      210.58      243.30      3.93 o 
   4   2   2       90.49       85.08      2.25 o 
   5   2   2      420.95      415.16      6.18 o 
   6   2   2       31.48       32.13      2.57 o 
   7   2   2       13.39       13.72      3.98 o 
  -7   3   2       14.29       13.53      3.94 o 
  -6   3   2      124.73      135.65      5.22 o 
  -5   3   2      117.43      116.80      3.38 o 
  -4   3   2       93.75       96.18      2.75 o 
  -3   3   2      272.53      261.04      4.22 o 
  -2   3   2      112.04      118.82      4.95 o 
  -1   3   2     3439.48     3672.43     26.37 o 
   0   3   2    14878.51    14832.43     84.39 o 
   1   3   2     3450.09     3622.75     29.60 o 
   2   3   2      107.10      108.15      2.74 o 
   3   3   2      272.49      269.53      5.14 o 
   4   3   2       92.36       98.10      3.31 o 
   5   3   2      117.51      114.45      3.74 o 
   6   3   2      123.38      126.87      6.60 o 
   7   3   2       13.87       14.04      2.20 o 
  -7   4   2       11.26       10.52      4.14 o 
  -6   4   2       99.89      107.91      4.83 o 
  -5   4   2      112.81      106.65      4.23 o 
  -4   4   2      175.91      182.72      3.88 o 
  -3   4   2      531.25      575.32      6.19 o 
  -2   4   2     1358.26     1405.18     10.37 o 
  -1   4   2      324.65      345.25      2.44 o 
   0   4   2      258.42      254.66      1.67 o 
   1   4   2      324.23      344.01      2.45 o 
   2   4   2     1370.14     1400.93     12.89 o 
   3   4   2      528.78      540.25      8.77 o 
   4   4   2      177.71      193.16      4.06 o 
   5   4   2      109.10      101.80      4.37 o 
   6   4   2       98.38      101.20      4.16 o 
   7   4   2       10.83        8.65      2.19 o 
  -7   5   2       39.63       40.81      6.04 o 
  -6   5   2        5.74        6.25      2.57 o 
  -5   5   2      255.90      252.50     13.45 o 
  -4   5   2      277.58      295.94      5.12 o 
  -3   5   2       51.63       43.67      0.85 o 
  -2   5   2       42.63       40.05      1.07 o 
  -1   5   2     1252.17     1281.80      6.82 o 
   0   5   2      361.08      298.04      1.97 o 
   1   5   2     1242.95     1286.07      8.06 o 
   2   5   2       45.38       44.12      1.07 o 
   3   5   2       49.48       40.41      0.87 o 
   4   5   2      277.81      305.96      7.38 o 
   5   5   2      254.52      240.81      6.98 o 
   6   5   2        5.48        3.52      1.45 o 
   7   5   2       38.95       38.06      3.16 o 
  -7   6   2       41.63       46.92      4.38 o 
  -6   6   2        8.22        8.13      2.86 o 
  -5   6   2       24.67       23.85      2.46 o 
  -4   6   2      482.28      451.33      8.75 o 
  -3   6   2      224.68      201.39      2.29 o 
  -2   6   2      349.50      351.55      3.60 o 
  -1   6   2      167.46      158.86      1.28 o 
   0   6   2       48.25       47.02      0.61 o 
   1   6   2      161.68      153.08      1.32 o 
   2   6   2      351.67      350.61      3.47 o 
   3   6   2      227.53      204.97      2.92 o 
   4   6   2      475.57      454.93      9.36 o 
   5   6   2       24.52       21.31      2.59 o 
   6   6   2        8.71        8.57      1.75 o 
   7   6   2       40.90       44.88      3.45 o 
  -7   7   2       20.15       23.02      2.75 o 
  -6   7   2        3.53        3.00      2.37 o 
  -5   7   2      151.13      140.65      7.44 o 
  -4   7   2      318.29      312.23      6.95 o 
  -3   7   2       97.28       94.87      2.51 o 
  -2   7   2      580.10      612.05      4.90 o 
  -1   7   2      336.60      362.87      3.00 o 
   0   7   2     1719.85     1703.19      8.90 o 
   1   7   2      337.16      363.70      2.57 o 
   2   7   2      580.44      612.09      5.12 o 
   3   7   2       93.78       88.88      2.14 o 
   4   7   2      312.60      304.33      7.46 o 
   5   7   2      153.13      147.85      5.54 o 
   6   7   2        3.20        7.26      2.10 o 
   7   7   2       20.51       24.15      2.75 o 
  -7   8   2       24.89       20.25      3.35 o 
  -6   8   2       40.94       34.38      3.72 o 
  -5   8   2       20.48       28.46      4.01 o 
  -4   8   2      169.56      163.12      4.83 o 
  -3   8   2       77.69       93.91      3.33 o 
  -2   8   2      544.25      561.30      4.60 o 
  -1   8   2      193.65      161.74      1.29 o 
   0   8   2     4073.20     4259.81     20.48 o 
   1   8   2      190.79      159.34      1.57 o 
   2   8   2      550.76      565.02      4.87 o 
   3   8   2       78.77       97.72      3.69 o 
   4   8   2      168.21      152.71      5.20 o 
   5   8   2       20.56       26.81      2.92 o 
   6   8   2       41.40       39.04      3.88 o 
   7   8   2       24.69       23.60      2.77 o 
  -7   9   2       27.73       32.96      8.76 o 
  -6   9   2       72.62       83.45      7.42 o 
  -5   9   2       51.93       62.14      5.17 o 
  -4   9   2      261.65      256.65      6.33 o 
  -3   9   2      563.37      518.51     11.94 o 
  -2   9   2      461.63      467.94      5.03 o 
  -1   9   2      173.45      187.47      1.77 o 
   0   9   2      193.78      209.31      1.70 o 
   1   9   2      176.00      189.48      1.85 o 
   2   9   2      461.21      457.71      4.61 o 
   3   9   2      556.92      506.55      9.81 o 
   4   9   2      263.88      265.02      7.11 o 
   5   9   2       50.91       60.94      3.85 o 
   6   9   2       71.81       68.73      4.61 o 
   7   9   2       28.32       30.76      3.11 o 
  -6  10   2       56.89       52.15      9.28 o 
  -5  10   2      118.74      110.00      6.75 o 
  -4  10   2      149.91      144.77      7.24 o 
  -3  10   2     1060.50     1079.36     23.48 o 
  -2  10   2      280.00      285.25      3.15 o 
  -1  10   2      294.90      317.89      2.15 o 
   0  10   2     1396.93     1437.73      7.83 o 
   1  10   2      290.06      311.78      2.67 o 
   2  10   2      276.09      282.74      3.71 o 
   3  10   2     1064.37     1076.54     23.04 o 
   4  10   2      148.01      135.95      5.18 o 
   5  10   2      119.36      118.61      5.23 o 
   6  10   2       57.96       53.37      4.51 o 
  -6  11   2       37.18       44.49      4.21 o 
  -5  11   2       85.72       88.02      4.67 o 
  -4  11   2      149.97      148.49      5.47 o 
  -3  11   2       59.34       52.99      4.15 o 
  -2  11   2       67.54       64.38      1.32 o 
  -1  11   2      362.25      379.54      2.75 o 
   0  11   2      478.99      509.71      3.33 o 
   1  11   2      360.62      378.17      3.41 o 
   2  11   2       68.64       65.04      1.34 o 
   3  11   2       60.68       55.51      3.21 o 
   4  11   2      151.31      151.81      5.50 o 
   5  11   2       85.40       79.56      4.41 o 
   6  11   2       37.14       45.11      7.44 o 
  -6  12   2       53.27       48.34      4.48 o 
  -5  12   2       39.84       39.37      3.83 o 
  -4  12   2        7.87        9.44      1.98 o 
  -3  12   2      273.54      266.41      6.91 o 
  -2  12   2      105.06       87.28      1.75 o 
  -1  12   2       22.91       23.38      0.77 o 
   0  12   2      172.99      209.38      1.80 o 
   1  12   2       23.28       23.11      0.96 o 
   2  12   2      104.63       85.84      1.47 o 
   3  12   2      271.80      268.86      6.94 o 
   4  12   2        8.34        6.51      1.76 o 
   5  12   2       40.22       41.80      3.80 o 
   6  12   2       52.83       57.39      9.85 o 
  -6  13   2       35.29       36.80      6.85 o 
  -5  13   2       68.28       79.27      8.40 o 
  -4  13   2      264.15      269.21      7.73 o 
  -3  13   2      161.58      166.22      6.55 o 
  -2  13   2      638.50      593.27      6.68 o 
  -1  13   2      459.61      456.70      4.16 o 
   0  13   2       81.01       75.18      1.29 o 
   1  13   2      454.83      457.30      4.78 o 
   2  13   2      644.32      592.86      6.21 o 
   3  13   2      159.93      160.53     10.59 o 
   4  13   2      265.60      261.80      7.64 o 
   5  13   2       68.75       60.77      4.58 o 
   6  13   2       35.74       36.70      7.48 o 
  -6  14   2       21.91       16.50      3.21 o 
  -5  14   2       15.74       13.77      2.69 o 
  -4  14   2      122.20      138.22      5.56 o 
  -3  14   2      182.48      172.40      5.62 o 
  -2  14   2      102.14       96.74      2.36 o 
  -1  14   2       24.51       24.30      1.14 o 
   0  14   2       99.34      100.76      2.14 o 
   1  14   2       25.81       22.24      1.10 o 
   2  14   2       99.93       96.39      2.01 o 
   3  14   2      185.79      169.29      5.61 o 
   4  14   2      124.34      132.18      5.43 o 
   5  14   2       16.34       11.64      2.57 o 
   6  14   2       21.40       19.00      5.50 o 
  -5  15   2       78.28       73.98      4.84 o 
  -4  15   2      105.74      105.28      9.68 o 
  -3  15   2        4.09        2.44      1.46 o 
  -2  15   2      275.25      268.01      5.32 o 
  -1  15   2      234.18      219.58      3.32 o 
   0  15   2       41.96       39.75      1.68 o 
   1  15   2      232.66      216.44      3.30 o 
   2  15   2      271.83      261.43      4.58 o 
   3  15   2        4.61        3.06      1.47 o 
   4  15   2      103.72      102.14      4.93 o 
   5  15   2       78.83       82.53      4.91 o 
  -5  16   2       17.21       19.12      4.31 o 
  -4  16   2       16.09       12.57      2.37 o 
  -3  16   2       57.89       58.59      4.66 o 
  -2  16   2      217.59      212.74      4.14 o 
  -1  16   2      873.98      860.13     11.15 o 
   0  16   2       50.72       53.23      2.07 o 
   1  16   2      876.13      861.08      9.70 o 
   2  16   2      218.24      203.42      4.38 o 
   3  16   2       58.34       60.28      8.94 o 
   4  16   2       16.06       15.12      2.52 o 
   5  16   2       17.18       16.49      4.83 o 
  -5  17   2       12.67        5.46      2.32 o 
  -4  17   2       64.01       69.43      6.03 o 
  -3  17   2      157.86      174.22      8.51 o 
  -2  17   2      152.43      147.61      3.52 o 
  -1  17   2      251.87      249.85      4.80 o 
   0  17   2       90.04       81.77      2.79 o 
   1  17   2      250.65      249.82      4.76 o 
   2  17   2      153.67      150.57      3.57 o 
   3  17   2      158.21      176.73     10.27 o 
   4  17   2       64.18       68.08     10.11 o 
   5  17   2       12.66        6.89      2.45 o 
  -4  18   2       10.50        7.29      2.19 o 
  -3  18   2      162.38      162.10      8.68 o 
  -2  18   2      250.40      252.79      6.84 o 
  -1  18   2       42.12       38.25      2.17 o 
   0  18   2       84.85       57.42     23.71 o 
   1  18   2       43.68       42.64      2.77 o 
   2  18   2      253.24      246.31      5.54 o 
   3  18   2      160.27      156.84      4.69 o 
   4  18   2       10.81        8.61      2.28 o 
  -4  19   2        7.71        5.65      2.20 o 
  -3  19   2        1.77        1.64      2.62 o 
  -2  19   2        4.33        1.79      1.53 o 
  -1  19   2       77.84       82.50      3.87 o 
   0  19   2      495.37      504.75      8.04 o 
   1  19   2       78.46       78.31      4.16 o 
   2  19   2        3.95        2.43      1.88 o 
   3  19   2        1.74        3.55      1.43 o 
   4  19   2        7.76        8.48      2.40 o 
  -4  20   2        7.84        5.08      2.22 o 
  -3  20   2       43.51       44.60      4.86 o 
  -2  20   2      150.21      154.08      5.61 o 
  -1  20   2       57.71       68.03      3.74 o 
   0  20   2      100.77       96.82      3.24 o 
   1  20   2       58.20       59.31      3.50 o 
   2  20   2      150.82      152.56      5.65 o 
   3  20   2       43.13       43.09      4.85 o 
   4  20   2        7.96        6.76      3.10 o 
  -3  21   2       18.44       19.22      3.83 o 
  -2  21   2       30.45       28.47      3.07 o 
  -1  21   2       32.10       40.27      4.54 o 
   0  21   2       59.25       61.53      3.13 o 
   1  21   2       32.37       34.05      3.00 o 
   2  21   2       29.87       29.19      3.12 o 
   3  21   2       18.49       18.14      3.62 o 
  -2  22   2      101.48      103.19      4.90 o 
  -1  22   2       68.81       65.60      4.92 o 
   0  22   2       18.72       17.50      2.00 o 
   1  22   2       67.95       76.92      3.96 o 
   2  22   2       99.98      110.20      5.07 o 
  -1  23   2       25.81       27.07      3.82 o 
   0  23   2       22.18       24.30      2.27 o 
   1  23   2       26.27       24.79      2.75 o 
   1   0   3      472.48      525.79      5.84 o 
   2   0   3     1881.11     2019.51     33.43 o 
   3   0   3       10.76       23.81      1.18 o 
   4   0   3        2.30        1.85      0.69 o 
   5   0   3        1.87        1.68      0.95 o 
   6   0   3       15.31       12.58      1.82 o 
  -6   1   3       36.05       35.19      3.98 o 
  -5   1   3       68.38       76.66      2.36 o 
  -4   1   3       75.33       73.61      2.16 o 
  -3   1   3      221.88      233.84      4.80 o 
  -2   1   3      498.93      510.16      8.62 o 
  -1   1   3      403.91      402.93      4.06 o 
   0   1   3     1531.26     1560.68      7.89 o 
   1   1   3      410.73      411.68      4.61 o 
   2   1   3      496.46      503.93      6.36 o 
   3   1   3      228.14      237.47      4.20 o 
   4   1   3       77.14       71.84      2.16 o 
   5   1   3       67.75       75.46      3.00 o 
   6   1   3       35.22       33.75      2.59 o 
   7   1   3        6.97        6.08      2.93 o 
  -6   2   3       30.66       31.39      4.43 o 
  -5   2   3      265.83      267.82      4.14 o 
  -4   2   3      255.36      255.32      4.54 o 
  -3   2   3      808.16      836.94      8.55 o 
  -2   2   3      604.98      634.40      6.38 o 
  -1   2   3     1056.15     1107.19      7.63 o 
   0   2   3      183.27      194.40      1.29 o 
   1   2   3     1067.03     1128.33      9.37 o 
   2   2   3      617.64      634.28      7.30 o 
   3   2   3      805.75      820.68      9.83 o 
   4   2   3      253.87      250.86      4.12 o 
   5   2   3      266.37      265.75      5.71 o 
   6   2   3       31.12       28.37      2.45 o 
   7   2   3        4.95        5.78      1.50 o 
  -6   3   3       58.40       62.98      3.08 o 
  -5   3   3      117.59      118.10      3.77 o 
  -4   3   3      240.60      241.88      3.45 o 
  -3   3   3       18.51       17.79      0.91 o 
  -2   3   3      508.55      580.86      9.29 o 
  -1   3   3     7302.85     7457.55     51.12 o 
   0   3   3    12738.88    12807.71     78.14 o 
   1   3   3     7312.84     7546.59     75.90 o 
   2   3   3      519.54      591.10      6.86 o 
   3   3   3       19.66       17.59      1.18 o 
   4   3   3      242.22      236.16      4.56 o 
   5   3   3      117.34      120.00      4.65 o 
   6   3   3       60.11       60.76      3.45 o 
   7   3   3        2.52        3.80      1.64 o 
  -6   4   3       13.78       14.89      3.37 o 
  -5   4   3       99.02       94.81      4.80 o 
  -4   4   3      197.90      203.56      3.07 o 
  -3   4   3       60.25       55.95      1.52 o 
  -2   4   3      102.12       85.00      1.20 o 
  -1   4   3     2595.93     2760.58     13.79 o 
   0   4   3     2148.84     2176.18     11.92 o 
   1   4   3     2577.87     2760.91     16.91 o 
   2   4   3      103.61       90.75      1.72 o 
   3   4   3       60.63       58.31      2.36 o 
   4   4   3      198.69      207.60      4.18 o 
   5   4   3       99.07       97.42      5.21 o 
   6   4   3       13.95       13.91      1.96 o 
   7   4   3       11.86       13.54      2.96 o 
  -6   5   3       10.83       15.03      3.33 o 
  -5   5   3      104.53      106.75      4.30 o 
  -4   5   3      442.96      434.48      7.11 o 
  -3   5   3      135.84      140.53      1.94 o 
  -2   5   3     2464.06     2683.50     17.97 o 
  -1   5   3      880.70      983.58      5.00 o 
   0   5   3      579.15      582.79      3.46 o 
   1   5   3      889.01      992.03      5.39 o 
   2   5   3     2455.04     2692.96     20.01 o 
   3   5   3      137.77      139.82      2.05 o 
   4   5   3      449.74      451.39      9.12 o 
   5   5   3      103.75      114.93      6.81 o 
   6   5   3       11.67       14.37      2.23 o 
   7   5   3       47.04       49.08      3.52 o 
  -7   6   3       78.23      102.72      8.30 o 
  -6   6   3        7.05        3.81      2.43 o 
  -5   6   3       25.25       20.97      2.78 o 
  -4   6   3       69.87       69.99     10.51 o 
  -3   6   3      401.17      395.95      3.42 o 
  -2   6   3     2080.58     2161.13     14.93 o 
  -1   6   3      978.33      995.88      5.34 o 
   0   6   3        2.25        0.29      0.24 o 
   1   6   3      972.83      996.06      6.15 o 
   2   6   3     2095.73     2173.41     16.71 o 
   3   6   3      408.81      404.66      3.51 o 
   4   6   3       71.30       70.70      3.51 o 
   5   6   3       23.81       19.49      2.57 o 
   6   6   3        6.94        7.86      2.32 o 
   7   6   3       77.67       87.59      4.17 o 
  -7   7   3       15.41       16.18      4.60 o 
  -6   7   3       18.26       16.30      3.58 o 
  -5   7   3       19.73       16.08      4.74 o 
  -4   7   3      249.43      245.04      9.78 o 
  -3   7   3      522.94      483.91      6.57 o 
  -2   7   3      321.61      336.98      3.25 o 
  -1   7   3     1113.19     1121.40      5.84 o 
   0   7   3      526.18      514.88      3.29 o 
   1   7   3     1114.82     1120.25      6.95 o 
   2   7   3      316.94      332.57      3.56 o 
   3   7   3      523.12      487.61      9.53 o 
   4   7   3      247.55      243.91      8.54 o 
   5   7   3       19.96       22.57      2.69 o 
   6   7   3       18.69       24.12      2.45 o 
   7   7   3       15.48       15.08      2.40 o 
  -7   8   3        1.96        3.32      3.18 o 
  -6   8   3       66.55       66.41      6.68 o 
  -5   8   3      191.04      168.90      8.38 o 
  -4   8   3       53.77       63.58      3.13 o 
  -3   8   3       26.59       16.72      2.68 o 
  -2   8   3      455.61      491.40      3.74 o 
  -1   8   3      200.17      205.43      1.54 o 
   0   8   3       13.54       12.50      0.46 o 
   1   8   3      196.50      201.99      1.86 o 
   2   8   3      459.11      486.72      4.38 o 
   3   8   3       29.26       26.19      2.32 o 
   4   8   3       52.95       61.79      3.37 o 
   5   8   3      192.50      184.38      6.35 o 
   6   8   3       66.07       69.31      4.40 o 
   7   8   3        2.17        4.31      1.80 o 
  -7   9   3       78.81       79.21      8.39 o 
  -6   9   3       65.15       67.06      4.68 o 
  -5   9   3       25.94       25.86      4.00 o 
  -4   9   3       63.29       57.09      5.28 o 
  -3   9   3     1046.89     1030.51     17.99 o 
  -2   9   3       21.10       17.54      0.91 o 
  -1   9   3      269.87      253.27      1.86 o 
   0   9   3      683.54      685.49      3.99 o 
   1   9   3      275.77      257.74      2.26 o 
   2   9   3       20.02       15.76      0.83 o 
   3   9   3     1058.08     1055.58     16.45 o 
   4   9   3       63.07       55.06      3.53 o 
   5   9   3       26.22       33.30      3.26 o 
   6   9   3       64.45       68.11      4.66 o 
   7   9   3       77.85       81.05      5.83 o 
  -6  10   3       34.27       36.58      3.95 o 
  -5  10   3      397.27      424.95     14.38 o 
  -4  10   3       54.53       52.27      2.96 o 
  -3  10   3      422.34      403.61     11.89 o 
  -2  10   3      383.42      378.67      3.90 o 
  -1  10   3       39.43       34.95      0.64 o 
   0  10   3      517.57      489.35      3.23 o 
   1  10   3       38.30       33.20      0.78 o 
   2  10   3      384.72      376.62      3.36 o 
   3  10   3      416.18      403.52      8.62 o 
   4  10   3       53.41       48.97      3.33 o 
   5  10   3      397.51      418.91     10.27 o 
   6  10   3       33.74       38.19      3.89 o 
  -6  11   3      210.95      213.76      8.32 o 
  -5  11   3       53.79       57.06      5.88 o 
  -4  11   3      115.71      107.43      6.35 o 
  -3  11   3      391.96      354.01     11.29 o 
  -2  11   3      118.89      121.94      2.41 o 
  -1  11   3      298.10      299.37      2.35 o 
   0  11   3      516.84      562.16      3.51 o 
   1  11   3      301.89      304.18      2.86 o 
   2  11   3      115.09      114.49      1.96 o 
   3  11   3      392.79      379.90     12.74 o 
   4  11   3      114.89      105.13      4.55 o 
   5  11   3       52.85       53.89      4.17 o 
   6  11   3      212.32      215.64      8.75 o 
  -6  12   3      132.90      135.88      6.29 o 
  -5  12   3      108.93      115.71      5.51 o 
  -4  12   3       18.68       17.86      3.35 o 
  -3  12   3       47.97       44.16      3.88 o 
  -2  12   3      637.80      606.93      6.43 o 
  -1  12   3      319.78      315.44      2.82 o 
   0  12   3       92.33      106.15      1.37 o 
   1  12   3      319.87      315.03      3.39 o 
   2  12   3      637.75      602.18      6.43 o 
   3  12   3       48.70       51.34      3.14 o 
   4  12   3       19.22       19.35      2.96 o 
   5  12   3      109.07      119.35      5.42 o 
   6  12   3      132.55      125.23      6.15 o 
  -6  13   3       43.58       60.15      4.98 o 
  -5  13   3        7.37        5.09      1.98 o 
  -4  13   3      367.92      346.60      8.98 o 
  -3  13   3      567.83      535.86     10.76 o 
  -2  13   3       85.08       89.30      2.17 o 
  -1  13   3      202.47      210.54      2.52 o 
   0  13   3      152.57      169.05      2.00 o 
   1  13   3      205.47      213.98      2.93 o 
   2  13   3       82.65       85.22      1.82 o 
   3  13   3      565.48      538.30     15.66 o 
   4  13   3      366.87      372.02      9.26 o 
   5  13   3        7.32        4.73      2.21 o 
   6  13   3       44.92       54.24      5.81 o 
  -6  14   3       43.63       39.88      4.25 o 
  -5  14   3      233.74      235.31      7.93 o 
  -4  14   3       27.97       25.53      2.98 o 
  -3  14   3      194.42      178.10      5.72 o 
  -2  14   3      358.60      360.39      4.89 o 
  -1  14   3       99.25      101.87      2.04 o 
   0  14   3      158.51      149.23      2.64 o 
   1  14   3      101.02      104.30      2.50 o 
   2  14   3      354.31      354.20      4.41 o 
   3  14   3      191.66      180.49      6.23 o 
   4  14   3       28.39       27.04      3.00 o 
   5  14   3      232.65      253.73     11.52 o 
   6  14   3       43.97       45.93      4.42 o 
  -5  15   3       64.32       73.44      4.81 o 
  -4  15   3        6.82        3.48      1.71 o 
  -3  15   3       22.60       25.48      3.64 o 
  -2  15   3      140.45      126.69      3.11 o 
  -1  15   3      184.46      184.10      2.98 o 
   0  15   3      202.80      208.12      4.25 o 
   1  15   3      185.99      181.90      3.01 o 
   2  15   3      140.41      126.49      2.43 o 
   3  15   3       22.28       24.72      2.87 o 
   4  15   3        6.54        2.01      2.46 o 
   5  15   3       64.46       69.27      4.78 o 
  -5  16   3       74.51       82.42      5.02 o 
  -4  16   3       18.65       19.98      5.31 o 
  -3  16   3       24.31       27.29      2.83 o 
  -2  16   3       15.90       19.32      1.56 o 
  -1  16   3      209.44      206.72      4.27 o 
   0  16   3       87.94       76.81      2.66 o 
   1  16   3      211.59      211.28      3.36 o 
   2  16   3       15.93       18.55      1.57 o 
   3  16   3       24.78       28.49      2.97 o 
   4  16   3       19.21       16.47      3.12 o 
   5  16   3       75.65       80.98      4.88 o 
  -5  17   3        7.59        5.04      3.17 o 
  -4  17   3      137.35      158.05     10.37 o 
  -3  17   3       51.88       43.81      3.53 o 
  -2  17   3       27.86       26.05      1.82 o 
  -1  17   3      293.91      284.58      7.33 o 
   0  17   3      240.97      199.62     13.65 o 
   1  17   3      287.22      280.10      4.51 o 
   2  17   3       27.31       29.36      1.90 o 
   3  17   3       51.34       42.64      3.52 o 
   4  17   3      136.71      149.35      6.15 o 
   5  17   3        7.70        4.96      2.27 o 
  -4  18   3       30.99       29.70      3.42 o 
  -3  18   3      234.17      239.22      5.82 o 
  -2  18   3      159.79      168.66      5.53 o 
  -1  18   3       63.67       60.16      2.34 o 
   0  18   3      129.01      111.39     16.75 o 
   1  18   3       62.49       51.62      2.21 o 
   2  18   3      159.27      172.02      4.60 o 
   3  18   3      233.48      251.04      8.48 o 
   4  18   3       31.43       33.01      5.85 o 
  -4  19   3       80.14       86.44      4.92 o 
  -3  19   3      113.56      115.04      5.53 o 
  -2  19   3       15.38       17.74      3.00 o 
  -1  19   3      151.61      145.81      3.65 o 
   0  19   3       74.42       75.31      2.77 o 
   1  19   3      152.26      145.22      3.61 o 
   2  19   3       15.35       20.05      2.04 o 
   3  19   3      113.55      116.38      4.12 o 
   4  19   3       82.11       92.49      5.13 o 
  -4  20   3       18.18       13.48      2.69 o 
  -3  20   3        5.60        3.93      2.46 o 
  -2  20   3       55.77       57.67      3.66 o 
  -1  20   3      229.79      226.26      7.13 o 
   0  20   3      642.24      647.55      9.68 o 
   1  20   3      230.84      227.06      6.56 o 
   2  20   3       54.29       60.95      3.66 o 
   3  20   3        5.75        6.49      2.09 o 
   4  20   3       17.95       17.86      2.97 o 
  -3  21   3       89.44       98.48      6.69 o 
  -2  21   3        5.17        3.37      1.89 o 
  -1  21   3       71.15       79.67      5.31 o 
   0  21   3       17.78       18.63      1.86 o 
   1  21   3       71.15       87.57      8.09 o 
   2  21   3        4.92        2.78      4.42 o 
   3  21   3       89.49       88.66      6.27 o 
  -2  22   3       35.40       25.74      4.61 o 
  -1  22   3       25.20       27.50      3.63 o 
   0  22   3        7.80        7.82      2.19 o 
   1  22   3       25.65       26.01      2.74 o 
   2  22   3       35.46       35.36      5.46 o 
  -1  23   3       38.59       45.71      4.19 o 
   0  23   3       98.76      108.08      3.97 o 
   1  23   3       39.41       41.83      3.48 o 
   0   0   4     3943.14     3744.37     41.22 o 
   1   0   4      737.18      725.40      5.68 o 
   2   0   4      691.56      796.30      7.86 o 
   3   0   4      710.16      699.95      8.80 o 
   4   0   4        0.35        0.50      0.98 o 
   5   0   4       85.53       94.80      3.24 o 
   6   0   4      146.18      140.49      3.73 o 
  -6   1   4      197.47      199.42     13.09 o 
  -5   1   4      240.85      251.83      4.55 o 
  -4   1   4       41.23       36.48      1.66 o 
  -3   1   4      794.22      838.76      7.80 o 
  -2   1   4      508.06      566.06      6.79 o 
  -1   1   4       46.34       47.82      0.68 o 
   0   1   4     1105.30     1089.00      5.21 o 
   1   1   4       45.20       47.51      0.76 o 
   2   1   4      504.27      563.04      6.97 o 
   3   1   4      802.48      837.87     10.26 o 
   4   1   4       41.20       38.58      1.71 o 
   5   1   4      238.05      249.42      5.44 o 
   6   1   4      197.89      195.70      5.25 o 
   7   1   4       15.67       15.57      2.78 o 
  -6   2   4      103.07      108.08      4.61 o 
  -5   2   4       83.13       78.68      3.08 o 
  -4   2   4      318.73      338.07      4.35 o 
  -3   2   4      177.28      188.50      2.72 o 
  -2   2   4       15.98       11.37      0.74 o 
  -1   2   4      204.45      217.10      1.74 o 
   0   2   4       42.94       31.42      0.47 o 
   1   2   4      204.45      213.84      1.88 o 
   2   2   4       15.69       13.60      1.21 o 
   3   2   4      176.48      188.64      3.10 o 
   4   2   4      312.52      334.54      4.92 o 
   5   2   4       83.00       77.29      3.12 o 
   6   2   4      104.42      108.56      5.33 o 
   7   2   4        5.02        3.12      1.69 o 
  -6   3   4       80.02       82.63      6.13 o 
  -5   3   4       43.87       40.35      2.98 o 
  -4   3   4        1.35        0.66      0.59 o 
  -3   3   4      116.51      120.54      2.05 o 
  -2   3   4        7.38        5.57      0.56 o 
  -1   3   4     1572.63     1685.35      8.85 o 
   0   3   4     7034.01     7176.00     38.36 o 
   1   3   4     1568.20     1669.27     10.92 o 
   2   3   4        7.53        6.33      0.54 o 
   3   3   4      115.02      122.03      3.38 o 
   4   3   4        1.24        1.19      0.87 o 
   5   3   4       42.57       40.55      2.62 o 
   6   3   4       79.14       74.06      5.57 o 
   7   3   4       37.56       40.65      2.78 o 
  -6   4   4      103.71      101.99      6.63 o 
  -5   4   4        3.75        4.22      1.15 o 
  -4   4   4      346.43      328.83      4.72 o 
  -3   4   4      355.93      352.61      4.53 o 
  -2   4   4     1006.24     1083.81      7.74 o 
  -1   4   4     6145.39     6530.00     36.75 o 
   0   4   4      246.62      267.66      1.83 o 
   1   4   4     6144.62     6544.13     37.37 o 
   2   4   4      991.80     1072.22      7.73 o 
   3   4   4      356.17      357.10      5.21 o 
   4   4   4      351.34      329.32     15.89 o 
   5   4   4        3.76        5.36      1.37 o 
   6   4   4      100.82      101.56      3.93 o 
   7   4   4       36.24       37.08      2.69 o 
  -5   5   4       74.36       80.78      8.14 o 
  -4   5   4       87.94       79.42      3.07 o 
  -3   5   4      151.91      154.03      1.99 o 
  -2   5   4     1419.38     1415.93     10.01 o 
  -1   5   4      220.99      245.30      1.46 o 
   0   5   4      131.26      120.67      1.09 o 
   1   5   4      222.80      247.58      1.89 o 
   2   5   4     1427.04     1441.74     11.34 o 
   3   5   4      149.61      151.24      2.08 o 
   4   5   4       88.56       82.47      3.69 o 
   5   5   4       72.88       82.48      3.43 o 
   6   5   4       55.16       60.43      3.61 o 
   7   5   4        3.33        2.05      1.62 o 
  -6   6   4      326.24      341.36     13.07 o 
  -5   6   4      103.00      102.93      4.33 o 
  -4   6   4       64.91       70.31      3.32 o 
  -3   6   4      176.11      190.56      2.23 o 
  -2   6   4      762.09      828.33      5.51 o 
  -1   6   4      447.71      479.10      2.65 o 
   0   6   4       28.60       24.10      0.54 o 
   1   6   4      461.44      492.46      3.36 o 
   2   6   4      767.93      833.33      6.55 o 
   3   6   4      172.58      190.18      2.50 o 
   4   6   4       67.89       75.73      3.57 o 
   5   6   4      102.79      100.69      4.62 o 
   6   6   4      324.70      345.19     11.77 o 
   7   6   4        0.42       -1.60      1.60 o 
  -7   7   4        3.73        1.98      3.23 o 
  -6   7   4       36.97       37.01      5.00 o 
  -5   7   4       46.40       53.80      3.27 o 
  -4   7   4        8.16        7.24      1.63 o 
  -3   7   4     1006.98     1020.59     12.16 o 
  -2   7   4      905.25      953.17      6.40 o 
  -1   7   4     1228.06     1287.37      6.36 o 
   0   7   4       75.73       77.66      0.94 o 
   1   7   4     1220.10     1282.52      7.90 o 
   2   7   4      913.36      968.18      7.57 o 
   3   7   4     1009.37     1030.72     15.90 o 
   4   7   4        8.21        6.54      1.54 o 
   5   7   4       47.52       49.83      7.09 o 
   6   7   4       37.15       37.44      3.05 o 
   7   7   4        3.99        4.45      1.83 o 
  -7   8   4       43.46       36.52      6.36 o 
  -6   8   4       39.52       34.13      4.94 o 
  -5   8   4       19.18       17.79      2.40 o 
  -4   8   4      167.19      183.91      5.39 o 
  -3   8   4      672.30      632.02     14.87 o 
  -2   8   4      285.65      255.84      2.65 o 
  -1   8   4     3084.40     3141.98     14.79 o 
   0   8   4      164.66      164.22      1.44 o 
   1   8   4     3092.63     3153.19     18.27 o 
   2   8   4      285.41      256.39      3.24 o 
   3   8   4      666.39      628.78     11.22 o 
   4   8   4      167.62      172.89      5.58 o 
   5   8   4       19.11       20.61      3.92 o 
   6   8   4       39.60       41.27      3.92 o 
   7   8   4       43.25       41.84      3.58 o 
  -6   9   4      264.68      269.52     11.83 o 
  -5   9   4      398.25      404.53     13.83 o 
  -4   9   4       14.48       15.89      3.81 o 
  -3   9   4      778.09      769.04     26.30 o 
  -2   9   4       72.79       88.13      1.51 o 
  -1   9   4      934.82     1008.05      5.26 o 
   0   9   4       43.26       30.92      0.61 o 
   1   9   4      932.60     1013.32      6.59 o 
   2   9   4       74.70       88.34      1.44 o 
   3   9   4      784.72      782.19     13.26 o 
   4   9   4       14.60       13.35      2.04 o 
   5   9   4      403.21      406.09      9.98 o 
   6   9   4      264.91      265.39     11.33 o 
  -6  10   4        7.74        3.65      2.59 o 
  -5  10   4      163.41      154.18      8.24 o 
  -4  10   4      272.64      265.33      6.76 o 
  -3  10   4       59.72       77.96      4.54 o 
  -2  10   4      538.49      553.60      4.76 o 
  -1  10   4      186.81      165.69      1.48 o 
   0  10   4      120.97      122.49      1.27 o 
   1  10   4      188.23      168.51      1.80 o 
   2  10   4      541.31      552.46      5.32 o 
   3  10   4       61.23       71.74      4.27 o 
   4  10   4      269.85      263.25      7.28 o 
   5  10   4      163.41      155.76      6.08 o 
   6  10   4        8.25       10.09      2.48 o 
  -6  11   4        4.16        1.32      1.92 o 
  -5  11   4       24.27       19.69      3.82 o 
  -4  11   4       42.54       42.47      5.04 o 
  -3  11   4       38.41       46.22      3.81 o 
  -2  11   4     1350.15     1358.62     12.30 o 
  -1  11   4      177.44      183.27      1.75 o 
   0  11   4     2080.48     2196.28     11.15 o 
   1  11   4      177.63      183.88      2.10 o 
   2  11   4     1358.11     1381.05     11.38 o 
   3  11   4       37.29       44.32      2.97 o 
   4  11   4       42.71       43.11      4.68 o 
   5  11   4       23.53       21.38      2.84 o 
   6  11   4        4.19        2.28      2.15 o 
  -6  12   4       26.77       28.03      3.69 o 
  -5  12   4       98.84       89.12      6.65 o 
  -4  12   4      246.47      258.84     10.24 o 
  -3  12   4      178.12      159.13      7.12 o 
  -2  12   4      712.64      713.34      9.57 o 
  -1  12   4      306.20      287.13      2.82 o 
   0  12   4       96.07       96.76      1.30 o 
   1  12   4      306.38      295.99      3.50 o 
   2  12   4      708.08      716.49      7.35 o 
   3  12   4      178.23      164.41      5.39 o 
   4  12   4      250.91      251.02      7.37 o 
   5  12   4       98.91      102.65      5.17 o 
   6  12   4       26.32       31.89      3.76 o 
  -6  13   4       18.16       13.57      2.89 o 
  -5  13   4       12.15        7.41      2.12 o 
  -4  13   4      103.50      105.06      6.64 o 
  -3  13   4       14.90       11.41      2.63 o 
  -2  13   4      100.70      108.62      2.65 o 
  -1  13   4      416.90      422.72      3.96 o 
   0  13   4      340.63      335.45      3.24 o 
   1  13   4      417.86      419.80      4.56 o 
   2  13   4       98.55       98.37      2.00 o 
   3  13   4       15.33       13.38      2.05 o 
   4  13   4      104.08      109.20      4.89 o 
   5  13   4       12.48        9.91      2.33 o 
   6  13   4       17.98       19.74      3.52 o 
  -6  14   4       45.15       52.01      7.09 o 
  -5  14   4       59.48       67.12      4.97 o 
  -4  14   4      387.92      404.20      9.91 o 
  -3  14   4       55.58       50.21      3.20 o 
  -2  14   4       67.00       66.92      3.34 o 
  -1  14   4      620.61      618.56      6.17 o 
   0  14   4        4.66        3.03      0.79 o 
   1  14   4      621.02      623.23      6.16 o 
   2  14   4       67.46       65.97      1.71 o 
   3  14   4       56.40       58.10      3.47 o 
   4  14   4      385.08      398.09     19.46 o 
   5  14   4       59.46       65.97      4.60 o 
   6  14   4       45.51       54.48      4.85 o 
  -5  15   4      180.03      171.91      6.91 o 
  -4  15   4        0.92        3.31      1.74 o 
  -3  15   4      261.75      261.70      9.88 o 
  -2  15   4      273.72      253.36      4.52 o 
  -1  15   4      216.65      208.32      3.61 o 
   0  15   4      623.49      598.66      8.48 o 
   1  15   4      214.69      206.97      3.26 o 
   2  15   4      276.08      258.57      4.17 o 
   3  15   4      257.47      255.44      7.24 o 
   4  15   4        0.92        0.72      2.30 o 
   5  15   4      180.67      189.22      7.20 o 
  -5  16   4       53.32       49.74      4.48 o 
  -4  16   4       75.29       71.24      4.33 o 
  -3  16   4        1.83        1.02      2.28 o 
  -2  16   4       22.09       20.50      2.25 o 
  -1  16   4      714.90      722.38     10.91 o 
   0  16   4      471.80      445.91      7.07 o 
   1  16   4      705.30      714.03      9.68 o 
   2  16   4       22.20       20.24      1.61 o 
   3  16   4        2.16       -0.15      1.36 o 
   4  16   4       75.24       69.18      4.30 o 
   5  16   4       53.16       45.94      4.30 o 
  -5  17   4       89.12       96.80      5.43 o 
  -4  17   4       88.29       91.84      4.91 o 
  -3  17   4       36.08       35.09      3.28 o 
  -2  17   4      127.35      131.43      3.83 o 
  -1  17   4       97.20       97.86      2.94 o 
   0  17   4      213.36      207.13      5.54 o 
   1  17   4       96.03       95.71      2.53 o 
   2  17   4      127.74      128.36      3.32 o 
   3  17   4       36.42       34.14      3.24 o 
   4  17   4       88.56       90.23      4.87 o 
   5  17   4       90.17      101.31      5.69 o 
  -4  18   4      380.88      391.47     10.28 o 
  -3  18   4      112.98      125.55      4.17 o 
  -2  18   4       16.29       18.81      2.43 o 
  -1  18   4       96.78       92.89      2.90 o 
   0  18   4        0.07        0.19      0.74 o 
   1  18   4       99.00       95.24      3.44 o 
   2  18   4       15.75       12.96      1.45 o 
   3  18   4      112.85      126.98      4.26 o 
   4  18   4      377.64      390.50     10.36 o 
  -4  19   4      105.33      119.51      8.45 o 
  -3  19   4       63.25       65.74      5.41 o 
  -2  19   4       34.77       38.73      3.29 o 
  -1  19   4       31.11       29.53      1.93 o 
   0  19   4       33.62       31.82      2.82 o 
   1  19   4       31.17       28.79      1.93 o 
   2  19   4       34.65       33.31      2.52 o 
   3  19   4       64.19       71.58      4.08 o 
   4  19   4      106.10      120.13      5.74 o 
  -4  20   4       42.58       42.80      6.04 o 
  -3  20   4       40.46       38.57      4.78 o 
  -2  20   4       18.89       14.86      4.25 o 
  -1  20   4       96.50       86.60      5.47 o 
   0  20   4      187.72      178.54      4.34 o 
   1  20   4       96.67       87.94      5.26 o 
   2  20   4       19.30       18.46      3.30 o 
   3  20   4       40.41       44.33      3.79 o 
   4  20   4       43.59       50.97      4.47 o 
  -3  21   4       66.90       74.15      6.12 o 
  -2  21   4        5.15        4.52      1.96 o 
  -1  21   4       35.52       36.97      4.12 o 
   0  21   4        7.62        6.14      1.29 o 
   1  21   4       35.52       34.59      3.21 o 
   2  21   4        5.68        0.70      2.80 o 
   3  21   4       66.38       77.23      4.47 o 
  -2  22   4       17.27       15.84      2.64 o 
  -1  22   4       22.33       12.01      2.67 o 
   0  22   4        7.89        6.76      1.32 o 
   1  22   4       23.25       22.30      2.52 o 
   2  22   4       17.64       13.35      2.56 o 
  -1  23   4       11.70       17.02      2.93 o 
   0  23   4        0.31        1.81      1.32 o 
   1  23   4       11.48       11.75      2.67 o 
   1   0   5     1332.61     1436.66      9.49 o 
   2   0   5      141.75      120.44      2.13 o 
   3   0   5      274.34      261.36      5.08 o 
   4   0   5        5.02        6.06      0.94 o 
   5   0   5        0.42       -0.08      0.86 o 
   6   0   5      116.38      119.93      4.41 o 
   7   0   5       73.76       74.15      7.37 o 
  -6   1   5       99.14       90.48      4.45 o 
  -5   1   5      113.66      108.70      2.96 o 
  -4   1   5      165.88      177.02      3.39 o 
  -3   1   5      147.01      121.24      2.41 o 
  -2   1   5      146.68      130.66      1.64 o 
  -1   1   5     7694.14     7869.94     42.95 o 
   0   1   5      140.37      122.00      0.93 o 
   1   1   5     7712.99     7740.82     46.97 o 
   2   1   5      146.08      127.20      2.27 o 
   3   1   5      148.77      124.63      2.99 o 
   4   1   5      163.60      169.79      3.28 o 
   5   1   5      113.89      110.87      5.93 o 
   6   1   5       98.16       94.91      3.20 o 
   7   1   5        8.93        4.35      4.06 o 
  -6   2   5       87.63       90.48      4.35 o 
  -5   2   5      674.61      659.85      8.27 o 
  -4   2   5      109.07      108.31      2.56 o 
  -3   2   5      174.62      178.35      2.93 o 
  -2   2   5     1899.80     1941.96     16.64 o 
  -1   2   5      207.15      206.28      1.30 o 
   0   2   5     1656.47     1604.67      7.59 o 
   1   2   5      211.26      208.90      1.51 o 
   2   2   5     1881.57     1960.60     12.67 o 
   3   2   5      175.41      179.84      2.95 o 
   4   2   5      107.24       99.17      3.17 o 
   5   2   5      675.29      671.48     10.17 o 
   6   2   5       88.57       85.29      3.11 o 
   7   2   5        8.20        9.80      2.04 o 
  -6   3   5       23.55       24.88      4.27 o 
  -5   3   5        7.31        5.28      1.54 o 
  -4   3   5      753.94      750.40      8.33 o 
  -3   3   5       61.41       74.22      1.26 o 
  -2   3   5     3059.42     3416.44     24.71 o 
  -1   3   5     1628.89     1689.00      8.18 o 
   0   3   5      691.14      693.43      3.83 o 
   1   3   5     1637.90     1675.52     10.34 o 
   2   3   5     3073.57     3457.05     23.30 o 
   3   3   5       62.42       75.42      1.82 o 
   4   3   5      758.53      743.94     10.41 o 
   5   3   5        7.22        7.87      1.48 o 
   6   3   5       24.70       25.54      2.46 o 
   7   3   5       22.91       24.23      2.28 o 
  -6   4   5       24.73       19.98      4.02 o 
  -5   4   5      222.97      206.66     12.37 o 
  -4   4   5      231.97      252.55      4.05 o 
  -3   4   5      101.69      112.31      1.56 o 
  -2   4   5     3895.87     4223.01     28.18 o 
  -1   4   5      156.40      160.83      1.10 o 
   0   4   5     1261.56     1177.75      6.54 o 
   1   4   5      161.12      162.26      1.62 o 
   2   4   5     3891.92     4151.74     31.02 o 
   3   4   5      103.61      114.89      1.65 o 
   4   4   5      229.96      244.04      5.20 o 
   5   4   5      222.64      201.95      6.82 o 
   6   4   5       24.83       25.37      2.47 o 
   7   4   5        7.16       10.92      2.36 o 
  -6   5   5      183.48      187.71      8.97 o 
  -5   5   5      201.55      214.05      8.19 o 
  -4   5   5      326.01      320.89      5.62 o 
  -3   5   5      278.13      338.56      3.12 o 
  -2   5   5     2042.17     2170.99     15.02 o 
  -1   5   5     3327.46     3583.16     18.45 o 
   0   5   5      362.90      393.50      2.60 o 
   1   5   5     3343.99     3619.36     18.60 o 
   2   5   5     2035.89     2184.95     16.82 o 
   3   5   5      274.13      325.13      3.28 o 
   4   5   5      324.11      330.70      7.57 o 
   5   5   5      201.74      220.96      5.47 o 
   6   5   5      182.72      182.11      5.38 o 
   7   5   5       15.63       20.79      2.19 o 
  -5   6   5      200.35      196.11      6.72 o 
  -4   6   5       51.39       47.89      2.10 o 
  -3   6   5      134.43      129.37      2.34 o 
  -2   6   5      523.75      607.87      4.31 o 
  -1   6   5     3931.41     4218.33     19.55 o 
   0   6   5     2384.63     2418.06     12.92 o 
   1   6   5     3933.78     4234.51     24.28 o 
   2   6   5      519.63      604.48      5.99 o 
   3   6   5      137.62      135.31      2.90 o 
   4   6   5       50.77       46.72      2.94 o 
   5   6   5      202.07      192.16      6.16 o 
   6   6   5       35.42       40.10      3.13 o 
   7   6   5        5.03        0.84      1.37 o 
  -5   7   5       66.09       65.01      3.63 o 
  -4   7   5      105.43       98.13      7.07 o 
  -3   7   5     1148.86     1151.74     13.29 o 
  -2   7   5      221.12      254.15      2.12 o 
  -1   7   5      264.46      252.63      1.74 o 
   0   7   5       77.29       97.38      1.13 o 
   1   7   5      265.76      252.66      2.14 o 
   2   7   5      219.48      261.00      2.75 o 
   3   7   5     1148.98     1159.78     17.52 o 
   4   7   5      103.69       79.70      3.83 o 
   5   7   5       65.95       66.56      7.42 o 
   6   7   5       27.38       27.23      2.67 o 
   7   7   5       61.49       57.59      3.43 o 
  -5   8   5      221.31      218.35     10.59 o 
  -4   8   5       79.94       87.57      3.82 o 
  -3   8   5      397.60      380.03      9.58 o 
  -2   8   5       72.89       59.16      1.17 o 
  -1   8   5       92.81       92.44      1.34 o 
   0   8   5       22.73       17.42      0.50 o 
   1   8   5       93.98       93.15      1.38 o 
   2   8   5       73.35       59.51      1.48 o 
   3   8   5      397.06      368.28      7.98 o 
   4   8   5       79.17       80.53      3.80 o 
   5   8   5      215.53      216.47      6.88 o 
   6   8   5       64.68       66.73      5.75 o 
   7   8   5      153.43      167.27      7.00 o 
  -5   9   5       24.43       17.97      2.40 o 
  -4   9   5      342.32      336.47     10.23 o 
  -3   9   5      207.65      214.57      5.60 o 
  -2   9   5       94.04       99.50      1.69 o 
  -1   9   5     1043.26      995.54      5.42 o 
   0   9   5      270.57      291.01      2.37 o 
   1   9   5     1037.01      987.29      6.52 o 
   2   9   5       96.56      101.96      1.41 o 
   3   9   5      209.59      212.78      5.84 o 
   4   9   5      344.69      344.68      8.36 o 
   5   9   5       24.21       18.53      2.61 o 
   6   9   5       41.14       47.04      3.48 o 
  -5  10   5       54.24       60.41      6.07 o 
  -4  10   5      164.39      164.54      5.32 o 
  -3  10   5      410.48      403.92      8.25 o 
  -2  10   5       17.28       14.98      0.90 o 
  -1  10   5       86.18       81.07      1.07 o 
   0  10   5      216.40      196.06      1.76 o 
   1  10   5       87.75       82.02      1.22 o 
   2  10   5       16.14       14.06      0.78 o 
   3  10   5      404.37      395.62      8.60 o 
   4  10   5      164.19      164.56      8.92 o 
   5  10   5       53.20       59.22      4.99 o 
   6  10   5       14.76       12.73      2.20 o 
  -5  11   5      177.10      169.53      8.82 o 
  -4  11   5       64.91       71.27      3.61 o 
  -3  11   5       22.75       23.79      3.19 o 
  -2  11   5     1444.56     1416.76     12.78 o 
  -1  11   5       93.43       95.37      1.34 o 
   0  11   5       15.89       17.29      0.61 o 
   1  11   5       92.98       95.39      1.57 o 
   2  11   5     1439.15     1424.32     12.72 o 
   3  11   5       23.39       21.49      2.33 o 
   4  11   5       68.01       71.72      4.66 o 
   5  11   5      176.62      168.73      6.40 o 
   6  11   5       12.76       12.11      2.72 o 
  -6  12   5       13.41       13.76      4.31 o 
  -5  12   5        4.68        3.99      2.42 o 
  -4  12   5        5.17        2.32      2.06 o 
  -3  12   5       76.66       82.95      5.16 o 
  -2  12   5      512.73      495.40      5.58 o 
  -1  12   5        9.06        7.59      0.64 o 
   0  12   5     1286.74     1239.59      7.44 o 
   1  12   5        8.37        7.52      0.73 o 
   2  12   5      504.58      486.37      5.58 o 
   3  12   5       77.85       77.15      3.81 o 
   4  12   5        5.33        4.48      1.66 o 
   5  12   5        4.65        2.53      1.72 o 
   6  12   5       13.75       15.07      2.89 o 
  -6  13   5       36.42       39.17      6.32 o 
  -5  13   5       10.91        8.10      2.96 o 
  -4  13   5       49.98       55.62      5.62 o 
  -3  13   5       27.54       16.49      2.99 o 
  -2  13   5        1.73        2.64      0.79 o 
  -1  13   5      631.78      636.42      6.35 o 
   0  13   5     1001.38     1001.40      8.85 o 
   1  13   5      635.51      643.87      6.22 o 
   2  13   5        1.34        2.65      0.71 o 
   3  13   5       27.03       30.51      2.87 o 
   4  13   5       50.04       32.61      3.22 o 
   5  13   5       10.67       13.47      2.59 o 
   6  13   5       36.81       44.03      4.28 o 
  -6  14   5       69.93       53.48      7.33 o 
  -5  14   5       15.89       16.57      2.93 o 
  -4  14   5      136.28      130.39      7.45 o 
  -3  14   5      556.25      571.13     15.96 o 
  -2  14   5       73.19       63.62      2.39 o 
  -1  14   5      250.34      249.66      3.33 o 
   0  14   5     1117.97     1111.91     11.55 o 
   1  14   5      248.42      243.58      3.56 o 
   2  14   5       75.54       66.44      1.72 o 
   3  14   5      556.76      564.25     28.37 o 
   4  14   5      137.25      136.65      6.59 o 
   5  14   5       16.01       20.48      2.98 o 
   6  14   5       69.37       65.24     13.48 o 
  -5  15   5       29.03       33.99      5.82 o 
  -4  15   5        3.11        3.06      1.92 o 
  -3  15   5       39.93       37.77      3.33 o 
  -2  15   5      136.95      136.96      3.27 o 
  -1  15   5      166.59      162.22      3.17 o 
   0  15   5       43.26       44.53      2.07 o 
   1  15   5      168.79      169.14      3.90 o 
   2  15   5      135.02      130.04      2.98 o 
   3  15   5       40.48       37.10      3.28 o 
   4  15   5        3.17        0.48      1.53 o 
   5  15   5       29.36       36.39      3.84 o 
  -5  16   5       14.83       17.65      4.43 o 
  -4  16   5       27.08       26.77      3.17 o 
  -3  16   5      117.36      118.78      5.78 o 
  -2  16   5      115.80      113.62      3.57 o 
  -1  16   5       10.42        9.94      1.15 o 
   0  16   5     1751.46     1711.02     19.82 o 
   1  16   5       10.12       10.37      1.16 o 
   2  16   5      114.75      113.91      3.44 o 
   3  16   5      115.76      112.25      8.78 o 
   4  16   5       26.46       27.02      3.19 o 
   5  16   5       15.58       10.46      2.56 o 
  -5  17   5        1.93        7.05      3.86 o 
  -4  17   5       19.43       22.52      4.62 o 
  -3  17   5      281.06      285.33     11.42 o 
  -2  17   5       36.98       35.64      4.32 o 
  -1  17   5       42.34       44.33      1.84 o 
   0  17   5       25.30       13.74      5.87 o 
   1  17   5       44.00       43.44      1.86 o 
   2  17   5       37.85       36.87      2.12 o 
   3  17   5      284.31      284.92      7.94 o 
   4  17   5       19.69       12.91      2.61 o 
   5  17   5        1.91        2.23      2.12 o 
  -4  18   5       67.56       70.13      7.39 o 
  -3  18   5       14.84       18.04      3.33 o 
  -2  18   5       23.46       23.49      3.14 o 
  -1  18   5       10.62       10.90      1.56 o 
   0  18   5        1.14       -0.07      0.90 o 
   1  18   5       10.56       10.94      1.39 o 
   2  18   5       24.16       26.63      1.90 o 
   3  18   5       14.36       13.45      2.02 o 
   4  18   5       67.31       76.45      4.69 o 
  -4  19   5        5.01        2.59      3.33 o 
  -3  19   5       28.28       33.04      4.43 o 
  -2  19   5       33.12       35.82      3.16 o 
  -1  19   5        8.24        7.10      1.41 o 
   0  19   5        6.21        6.63      1.31 o 
   1  19   5        8.63        9.97      1.75 o 
   2  19   5       32.20       32.70      2.52 o 
   3  19   5       28.16       36.23      2.75 o 
   4  19   5        5.28        5.81      2.67 o 
  -3  20   5       79.73       85.28      6.22 o 
  -2  20   5       71.89       74.85      4.93 o 
  -1  20   5       78.27       74.73      5.12 o 
   0  20   5       91.48       91.41      3.10 o 
   1  20   5       79.18       67.46      4.10 o 
   2  20   5       72.25       74.64      5.18 o 
   3  20   5       80.04       90.68      9.65 o 
  -3  21   5        2.39        4.06      2.85 o 
  -2  21   5        2.84        4.72      1.94 o 
  -1  21   5       31.19       25.48      3.56 o 
   0  21   5       15.89       20.76      1.87 o 
   1  21   5       30.67       30.07      3.38 o 
   2  21   5        2.57        3.41      1.90 o 
   3  21   5        2.50        2.74      2.55 o 
  -2  22   5        7.22        7.51      2.81 o 
  -1  22   5        5.25        3.04      1.98 o 
   0  22   5       56.71       61.65      2.68 o 
   1  22   5        5.06        6.60      2.74 o 
   2  22   5        7.27        8.17      2.28 o 
  -1  23   5        2.38        2.78      1.55 o 
   0  23   5       75.34       74.47      5.36 o 
   1  23   5        2.66        2.13      1.44 o 
   0   0   6      928.86     1004.09      6.78 o 
   1   0   6     1762.04     1751.73      8.86 o 
   2   0   6       22.17       16.72      0.52 o 
   3   0   6      158.99      134.87      2.67 o 
   4   0   6       55.21       50.09      2.01 o 
   5   0   6      478.93      455.72     11.01 o 
   6   0   6       54.62       49.23      3.04 o 
   7   0   6       83.82       89.02      7.35 o 
  -7   1   6       17.78       12.80      3.96 o 
  -6   1   6      361.67      369.12      9.05 o 
  -5   1   6      706.53      718.53      8.91 o 
  -4   1   6      407.82      407.68      5.65 o 
  -3   1   6     1030.94     1084.12     10.88 o 
  -2   1   6     1499.10     1615.10     11.32 o 
  -1   1   6     1026.89     1085.58      6.13 o 
   0   1   6      201.96      199.95      1.37 o 
   1   1   6     1022.43     1077.49      5.23 o 
   2   1   6     1512.35     1625.53     11.41 o 
   3   1   6     1027.07     1095.39     13.12 o 
   4   1   6      414.27      410.17      6.43 o 
   5   1   6      703.93      694.48      9.04 o 
   6   1   6      358.49      366.47      6.44 o 
   7   1   6       18.26       15.78      2.94 o 
  -6   2   6       92.94      100.13      4.61 o 
  -5   2   6      139.73      125.11      3.66 o 
  -4   2   6     1177.51     1165.52     11.95 o 
  -3   2   6      837.91      868.80      7.11 o 
  -2   2   6     1009.63     1045.29      7.64 o 
  -1   2   6     1432.35     1437.80      7.63 o 
   0   2   6       56.22       54.12      0.59 o 
   1   2   6     1427.26     1426.81      8.26 o 
   2   2   6     1005.58     1037.24      7.71 o 
   3   2   6      836.00      840.76      9.81 o 
   4   2   6     1181.30     1141.34     12.34 o 
   5   2   6      139.76      122.88      3.40 o 
   6   2   6       92.45       98.36      3.36 o 
   7   2   6       22.21       22.49      3.25 o 
  -6   3   6      120.53      125.28      7.65 o 
  -5   3   6       40.26       43.42      3.11 o 
  -4   3   6       49.74       53.15      1.86 o 
  -3   3   6      438.66      426.61      4.05 o 
  -2   3   6     2346.96     2472.36     22.25 o 
  -1   3   6      972.82     1092.48      5.81 o 
   0   3   6      392.38      382.92      2.22 o 
   1   3   6      992.14     1111.54      6.02 o 
   2   3   6     2362.42     2465.52     18.48 o 
   3   3   6      439.72      430.20      3.83 o 
   4   3   6       48.74       55.17      2.61 o 
   5   3   6       40.99       36.85      2.59 o 
   6   3   6      119.53      127.04      3.85 o 
   7   3   6       17.40       12.44      1.84 o 
  -6   4   6       22.55       21.60      4.15 o 
  -5   4   6      135.54      144.71      4.76 o 
  -4   4   6      482.25      475.52      6.97 o 
  -3   4   6      247.21      252.34      2.48 o 
  -2   4   6      522.70      615.82      4.91 o 
  -1   4   6      741.46      785.13      4.31 o 
   0   4   6       36.51       43.40      0.79 o 
   1   4   6      736.93      783.56      4.34 o 
   2   4   6      515.77      612.12      5.50 o 
   3   4   6      251.56      254.07      2.77 o 
   4   4   6      476.40      471.51      7.79 o 
   5   4   6      133.92      140.84      4.30 o 
   6   4   6       23.17       21.32      2.03 o 
   7   4   6       36.30       39.80      2.81 o 
  -6   5   6       34.60       31.06      4.65 o 
  -5   5   6      351.39      340.33     11.70 o 
  -4   5   6       62.86       60.59      2.81 o 
  -3   5   6      326.58      333.25      3.71 o 
  -2   5   6     1613.85     1613.74     10.74 o 
  -1   5   6     1525.72     1569.50      8.96 o 
   0   5   6     2796.44     2763.08     14.75 o 
   1   5   6     1510.97     1568.01      7.92 o 
   2   5   6     1622.93     1622.91     12.74 o 
   3   5   6      328.02      331.69      3.83 o 
   4   5   6       62.28       60.97      2.66 o 
   5   5   6      352.05      366.57      8.19 o 
   6   5   6       35.34       35.80      2.53 o 
   7   5   6        2.52        2.08      1.38 o 
  -6   6   6       71.22       67.03      5.73 o 
  -5   6   6      173.99      176.34      8.05 o 
  -4   6   6       42.64       48.46      2.84 o 
  -3   6   6      640.60      662.99     10.38 o 
  -2   6   6     1448.79     1534.29      9.72 o 
  -1   6   6      541.15      590.70      3.36 o 
   0   6   6      165.83      175.15      1.53 o 
   1   6   6      534.29      583.72      3.69 o 
   2   6   6     1465.01     1554.89     12.90 o 
   3   6   6      647.90      657.60     11.38 o 
   4   6   6       41.24       50.16      3.01 o 
   5   6   6      176.34      186.49      5.94 o 
   6   6   6       71.89       71.75      3.70 o 
   7   6   6       35.91       32.72      2.67 o 
  -5   7   6      241.96      243.37      9.58 o 
  -4   7   6     1145.28     1145.86     17.84 o 
  -3   7   6      593.35      584.66      7.95 o 
  -2   7   6      215.82      247.56      2.35 o 
  -1   7   6      212.32      220.92      1.63 o 
   0   7   6     1061.64     1060.87      6.21 o 
   1   7   6      211.70      220.20      1.81 o 
   2   7   6      214.81      240.21      3.15 o 
   3   7   6      592.05      583.81     10.65 o 
   4   7   6     1140.99     1132.71     18.28 o 
   5   7   6      242.50      228.53      5.82 o 
   6   7   6       45.80       45.80      3.32 o 
   7   7   6       47.71       44.74      3.09 o 
  -5   8   6        3.01        0.78      2.18 o 
  -4   8   6       71.21       70.18      3.54 o 
  -3   8   6       76.24       72.04      2.31 o 
  -2   8   6      786.51      805.63      7.31 o 
  -1   8   6      743.44      719.35      4.09 o 
   0   8   6     1361.92     1465.25      8.33 o 
   1   8   6      736.80      712.46      4.68 o 
   2   8   6      788.09      808.21      7.83 o 
   3   8   6       73.99       79.00      4.78 o 
   4   8   6       71.77       73.02      3.65 o 
   5   8   6        2.95        2.30      1.57 o 
   6   8   6       40.59       34.94      2.97 o 
   7   8   6       29.59       28.37      3.01 o 
  -5   9   6       90.75       85.65      5.75 o 
  -4   9   6      199.37      198.86      5.93 o 
  -3   9   6        7.58        7.02      2.09 o 
  -2   9   6     1210.35     1186.15     10.73 o 
  -1   9   6       54.08       63.90      0.92 o 
   0   9   6     1664.79     1685.15      9.52 o 
   1   9   6       53.02       60.54      0.99 o 
   2   9   6     1215.59     1201.08      9.11 o 
   3   9   6        6.60        9.38      4.00 o 
   4   9   6      203.96      208.83      9.33 o 
   5   9   6       92.87       88.32      4.63 o 
   6   9   6       70.00       66.11      4.04 o 
  -5  10   6       37.43       30.29      4.21 o 
  -4  10   6      303.86      278.70      8.71 o 
  -3  10   6      187.60      193.24      5.44 o 
  -2  10   6      378.19      384.11      4.46 o 
  -1  10   6        4.80        5.49      0.38 o 
   0  10   6       98.16      117.87      1.38 o 
   1  10   6        4.89        5.90      0.43 o 
   2  10   6      379.22      395.30      6.42 o 
   3  10   6      185.45      191.83      8.87 o 
   4  10   6      301.10      283.52      7.65 o 
   5  10   6       37.30       42.08      3.77 o 
   6  10   6       70.35       72.50      5.36 o 
  -4  11   6        6.63        3.98      2.37 o 
  -3  11   6      148.02      126.75      6.33 o 
  -2  11   6       13.06        9.93      0.85 o 
  -1  11   6     1226.07     1252.32      8.55 o 
   0  11   6        1.49        0.65      0.28 o 
   1  11   6     1220.40     1266.65      9.06 o 
   2  11   6       11.84        9.55      0.66 o 
   3  11   6      147.49      114.98      4.44 o 
   4  11   6        6.81        8.37      3.51 o 
   5  11   6       18.81       11.66      2.36 o 
   6  11   6        0.88       -0.53      1.32 o 
  -4  12   6       29.55       30.02      4.26 o 
  -3  12   6      222.13      196.24      8.22 o 
  -2  12   6      166.88      162.89      3.00 o 
  -1  12   6      344.42      349.61      3.62 o 
   0  12   6      422.32      401.95      3.77 o 
   1  12   6      347.27      348.28      3.69 o 
   2  12   6      168.86      165.87      4.15 o 
   3  12   6      224.59      213.59      6.97 o 
   4  12   6       27.91       22.83      3.27 o 
   5  12   6       55.17       53.04      5.04 o 
   6  12   6        5.33        0.54      2.34 o 
  -6  13   6       20.67       17.44      4.77 o 
  -3  13   6      180.53      185.70      8.00 o 
  -2  13   6       83.45       80.00      2.71 o 
  -1  13   6      212.94      210.11      3.22 o 
   0  13   6       92.56       83.42      1.98 o 
   1  13   6      208.98      204.96      3.04 o 
   2  13   6       86.22       79.27      2.38 o 
   3  13   6      181.56      174.30      7.57 o 
   4  13   6       81.23       82.33     10.59 o 
   5  13   6       25.67       24.86      3.37 o 
   6  13   6       21.02       24.27      4.98 o 
  -5  14   6        8.33        9.39      3.82 o 
  -2  14   6       85.12       85.36      3.53 o 
  -1  14   6     1022.45     1003.92     12.85 o 
   0  14   6        5.76        9.60      1.13 o 
   1  14   6     1012.10     1002.70      8.78 o 
   2  14   6       83.38       87.82      2.59 o 
   3  14   6       73.09       66.65      6.12 o 
   4  14   6       15.99       13.16      2.38 o 
   5  14   6        8.26        4.56      2.36 o 
  -5  15   6        8.39        5.11      3.41 o 
  -4  15   6       12.49        8.18      3.27 o 
  -2  15   6       65.78       67.13      2.80 o 
  -1  15   6      162.33      153.14      3.09 o 
   0  15   6       66.65       72.01      2.51 o 
   1  15   6      164.93      155.71      2.81 o 
   2  15   6       66.00       65.81      2.33 o 
   3  15   6      199.90      204.98      8.84 o 
   4  15   6       12.05        9.76      2.24 o 
   5  15   6        7.87        5.03      2.08 o 
  -5  16   6       35.91       36.48      5.96 o 
  -4  16   6      107.03      119.59      8.23 o 
  -3  16   6      183.54      200.85      9.41 o 
  -2  16   6      188.55      196.44      4.75 o 
  -1  16   6      278.21      274.74      5.34 o 
   0  16   6       33.05       31.35      2.01 o 
   1  16   6      283.94      284.46      4.10 o 
   2  16   6      188.72      197.32      4.11 o 
   3  16   6      182.30      186.80      7.11 o 
   4  16   6      107.75      108.19      5.27 o 
   5  16   6       35.98       36.94      8.43 o 
  -5  17   6        1.44       -0.15      3.13 o 
  -4  17   6       70.07       73.65      7.40 o 
  -3  17   6       77.50       80.54      4.57 o 
  -2  17   6       36.19       36.57      3.03 o 
  -1  17   6        2.27        0.64      0.89 o 
   0  17   6       76.95       45.17     17.26 o 
   1  17   6        2.28        1.96      1.11 o 
   2  17   6       35.18       34.29      2.07 o 
   3  17   6       75.64       74.91      4.68 o 
   4  17   6       69.31       68.81      4.32 o 
   5  17   6        1.52        2.24      1.98 o 
  -4  18   6      154.70      164.92      9.46 o 
  -3  18   6       56.85       61.34      5.88 o 
  -2  18   6       44.06       47.24      3.37 o 
  -1  18   6       67.82       65.86      2.39 o 
   0  18   6       56.24       43.09      4.56 o 
   1  18   6       66.58       68.03      2.20 o 
   2  18   6       43.97       42.33      2.33 o 
   3  18   6       55.76       60.52      3.54 o 
   4  18   6      154.92      171.45      6.79 o 
  -4  19   6        4.53        7.65      3.66 o 
  -3  19   6        4.21        5.94      2.69 o 
  -2  19   6       80.73       77.64      4.03 o 
  -1  19   6       29.87       30.49      2.15 o 
   0  19   6        0.03       -0.48      0.97 o 
   1  19   6       28.82       28.34      1.82 o 
   2  19   6       82.01       78.23      4.64 o 
   3  19   6        4.01        5.70      2.19 o 
   4  19   6        4.68       10.31      1.95 o 
  -3  20   6       22.71       19.48      3.73 o 
  -2  20   6        5.80        3.96      2.76 o 
  -1  20   6       35.72       37.28      4.14 o 
   0  20   6       34.53       29.38      2.08 o 
   1  20   6       35.72       30.43      3.55 o 
   2  20   6        5.43        5.85      1.75 o 
   3  20   6       22.81       18.14      2.74 o 
  -3  21   6       38.26       46.15      5.49 o 
  -2  21   6        7.60       12.63      3.41 o 
  -1  21   6       25.12       19.92      3.14 o 
   0  21   6        0.54        0.34      1.04 o 
   1  21   6       25.99       23.07      2.59 o 
   2  21   6        7.57        6.82      2.13 o 
   3  21   6       38.71       41.07      6.34 o 
  -2  22   6        6.79        8.97      2.81 o 
  -1  22   6       33.93       33.16      3.97 o 
   0  22   6       62.20       63.48      2.66 o 
   1  22   6       34.55       41.87      4.74 o 
   2  22   6        6.76        6.22      2.52 o 
   0  23   6       45.76       41.73      3.05 o 
   1   0   7      480.57      503.50      3.17 o 
   2   0   7       87.65       96.19      1.35 o 
   3   0   7       97.06       86.58      2.02 o 
   4   0   7      409.58      427.22      5.99 o 
   5   0   7      108.16      102.26      3.01 o 
   6   0   7        4.88        4.11      1.63 o 
   7   0   7      271.78      286.03     12.83 o 
  -7   1   7       42.88       37.66      5.80 o 
  -6   1   7      116.35      115.99      7.70 o 
  -5   1   7      381.59      360.20      5.75 o 
  -4   1   7      455.79      442.58      6.04 o 
  -3   1   7      566.88      583.96      5.30 o 
  -2   1   7      429.89      431.26      3.46 o 
  -1   1   7      793.32      819.67      6.99 o 
   0   1   7      793.75      800.83      4.00 o 
   1   1   7      784.74      817.08      4.63 o 
   2   1   7      428.18      427.39      3.75 o 
   3   1   7      560.67      568.45      4.74 o 
   4   1   7      458.40      447.77      7.10 o 
   5   1   7      380.71      363.09      5.95 o 
   6   1   7      115.22      117.44      3.60 o 
   7   1   7       43.54       39.97      5.84 o 
  -7   2   7       25.83       16.81      4.46 o 
  -6   2   7       86.99       85.28      4.38 o 
  -5   2   7      112.49      113.16      3.99 o 
  -4   2   7      394.57      425.82      6.86 o 
  -3   2   7       25.32       16.17      1.21 o 
  -2   2   7      395.37      411.48      3.34 o 
  -1   2   7      373.52      377.80      2.43 o 
   0   2   7       71.31       68.74      0.72 o 
   1   2   7      374.85      376.45      2.42 o 
   2   2   7      394.86      408.70      3.99 o 
   3   2   7       25.05       17.06      0.65 o 
   4   2   7      402.07      437.47      6.25 o 
   5   2   7      112.73      109.46      4.11 o 
   6   2   7       87.80       86.65      3.20 o 
   7   2   7       26.17       24.85      3.51 o 
  -6   3   7      265.72      255.13     11.21 o 
  -5   3   7       63.03       70.25      8.25 o 
  -4   3   7      356.30      340.94      8.73 o 
  -3   3   7      708.43      734.70      5.43 o 
  -2   3   7      470.13      517.77      4.01 o 
  -1   3   7      400.86      455.59      2.87 o 
   0   3   7      419.44      459.52      2.97 o 
   1   3   7      406.11      460.99      2.52 o 
   2   3   7      463.76      498.23      4.36 o 
   3   3   7      712.24      739.60      6.08 o 
   4   3   7      353.02      318.57      5.28 o 
   5   3   7       60.26       68.19      2.68 o 
   6   3   7      266.50      273.79      5.64 o 
   7   3   7      117.37      120.88      4.07 o 
  -6   4   7       20.89       20.89      4.30 o 
  -5   4   7       66.83       67.69      3.82 o 
  -4   4   7       85.57       90.68      2.74 o 
  -3   4   7      628.88      660.35      5.32 o 
  -2   4   7       18.48       11.96      0.62 o 
  -1   4   7     1040.07     1062.98      5.70 o 
   0   4   7     2920.07     3209.07     16.13 o 
   1   4   7     1044.15     1075.42      5.59 o 
   2   4   7       18.24       11.52      0.63 o 
   3   4   7      625.53      651.38      6.12 o 
   4   4   7       85.72       88.63      2.74 o 
   5   4   7       66.84       65.08      2.71 o 
   6   4   7       20.85       20.70      2.01 o 
   7   4   7        2.02       -0.17      1.29 o 
  -6   5   7      113.10      117.35      7.53 o 
  -5   5   7       60.97       65.32      5.23 o 
  -4   5   7       45.29       49.96      2.65 o 
  -3   5   7      809.33      781.11     10.54 o 
  -2   5   7       11.90       24.41      0.65 o 
  -1   5   7      952.97     1066.67      5.38 o 
   0   5   7     3304.02     3558.09     18.73 o 
   1   5   7      960.17     1079.78      5.68 o 
   2   5   7       12.09       26.47      1.09 o 
   3   5   7      816.49      769.66     10.38 o 
   4   5   7       45.18       49.37      2.64 o 
   5   5   7       60.38       59.20      5.04 o 
   6   5   7      114.04      117.59      3.87 o 
   7   5   7       60.07       57.88      3.38 o 
  -6   6   7      125.72      121.67      7.55 o 
  -5   6   7       43.44       41.67      4.74 o 
  -4   6   7      105.35       98.40      3.53 o 
  -3   6   7     1302.57     1301.89     18.04 o 
  -2   6   7       97.64      119.19      1.44 o 
  -1   6   7      828.24      879.54      4.57 o 
   0   6   7       14.12       10.09      0.41 o 
   1   6   7      824.53      874.54      4.82 o 
   2   6   7      100.97      124.22      1.66 o 
   3   6   7     1290.53     1274.87     18.93 o 
   4   6   7      107.84       99.68      4.38 o 
   5   6   7       44.23       37.61      2.77 o 
   6   6   7      123.69      122.79      8.02 o 
   7   6   7        0.82       -0.63      1.32 o 
  -6   7   7       38.02       40.28      5.20 o 
  -5   7   7      169.19      164.77      8.08 o 
  -4   7   7      142.44      113.23      6.18 o 
  -3   7   7     1114.40     1150.73     33.28 o 
  -2   7   7      951.91      987.91      7.47 o 
  -1   7   7      828.92      869.83      4.82 o 
   0   7   7     1339.59     1375.89      7.86 o 
   1   7   7      825.45      872.16      5.23 o 
   2   7   7      941.96      970.96      8.31 o 
   3   7   7     1113.37     1129.82     17.47 o 
   4   7   7      141.85      131.35      4.88 o 
   5   7   7      167.37      169.68      4.99 o 
   6   7   7       37.96       42.10      3.05 o 
   7   7   7        4.47        4.95      1.94 o 
  -5   8   7       74.67       68.12      5.45 o 
  -4   8   7       22.89       24.25      3.57 o 
  -3   8   7      158.22      150.30      4.03 o 
  -2   8   7     1082.36     1097.80      9.16 o 
  -1   8   7       96.51       97.14      1.04 o 
   0   8   7      751.34      825.76      5.13 o 
   1   8   7       96.54       98.14      1.18 o 
   2   8   7     1079.99     1096.66      8.47 o 
   3   8   7      161.20      149.39      8.29 o 
   4   8   7       25.12       25.58      2.64 o 
   5   8   7       73.30       70.08      3.97 o 
   6   8   7        1.28        1.88      1.27 o 
  -5   9   7       21.21       18.65      3.58 o 
  -4   9   7       48.29       50.55      4.94 o 
  -3   9   7       18.03       16.28      2.82 o 
  -2   9   7      363.27      368.27      3.51 o 
  -1   9   7      437.52      456.97      2.96 o 
   0   9   7      282.37      238.28      2.09 o 
   1   9   7      438.94      459.13      3.42 o 
   2   9   7      353.34      349.96      3.86 o 
   3   9   7       18.07       21.93      2.33 o 
   4   9   7       47.87       46.02      3.45 o 
   5   9   7       20.69       16.71      2.46 o 
   6   9   7       47.29       49.75      3.07 o 
  -5  10   7        9.88        8.40      2.92 o 
  -4  10   7      296.37      294.08     10.40 o 
  -3  10   7       74.05       61.09      4.53 o 
  -2  10   7      270.53      260.95      3.29 o 
  -1  10   7      308.18      302.93      2.71 o 
   0  10   7       36.67       27.37      0.72 o 
   1  10   7      313.42      311.07      2.79 o 
   2  10   7      265.32      263.33      3.26 o 
   3  10   7       75.99       52.71      3.14 o 
   4  10   7      292.44      285.65     10.47 o 
   5  10   7       10.05        8.20      4.22 o 
   6  10   7        1.68        2.75      1.34 o 
  -5  11   7        5.63       10.58      3.08 o 
  -4  11   7       32.68       34.02      4.19 o 
  -2  11   7      155.48      161.51      2.87 o 
  -1  11   7      491.30      483.75      4.25 o 
   0  11   7      311.14      299.30      2.57 o 
   1  11   7      494.89      491.86      4.61 o 
   2  11   7      154.96      158.57      2.20 o 
   3  11   7       61.05       54.56      3.85 o 
   4  11   7       32.79       37.04      3.34 o 
   5  11   7        4.93        3.99      1.85 o 
   6  11   7        9.74        4.09      2.15 o 
  -2  12   7      633.20      643.64      9.25 o 
  -1  12   7      708.41      691.10      6.04 o 
   0  12   7      609.99      603.31      4.86 o 
   1  12   7      715.69      699.93      8.01 o 
   2  12   7      631.74      646.83      6.71 o 
   3  12   7       20.02       19.98      3.53 o 
   4  12   7        4.82        5.58      1.78 o 
   5  12   7        2.02        3.10      1.87 o 
   6  12   7        2.60        1.87      1.41 o 
  -2  13   7      244.70      227.26      6.20 o 
  -1  13   7      200.64      196.19      3.13 o 
   0  13   7      827.42      810.16      8.96 o 
   1  13   7      199.78      194.61      2.66 o 
   2  13   7      247.96      232.13      3.76 o 
   3  13   7      121.62      126.76      4.93 o 
   4  13   7       18.39       16.15      2.54 o 
   5  13   7       79.73       83.96      4.91 o 
   6  13   7       11.70       13.81      2.38 o 
  -2  14   7       39.65       36.07      2.96 o 
  -1  14   7      262.23      269.02      4.72 o 
   0  14   7       25.44       22.90      1.90 o 
   1  14   7      261.73      266.31      5.24 o 
   2  14   7       38.74       33.00      1.33 o 
   3  14   7       27.53       29.16      2.97 o 
   4  14   7        2.77        0.73      1.59 o 
   5  14   7       13.36        7.24      2.22 o 
  -5  15   7        4.08        0.77      2.77 o 
  -2  15   7      555.57      556.72     10.72 o 
  -1  15   7       44.64       43.43      1.97 o 
   0  15   7        4.27        0.70      2.07 o 
   1  15   7       45.42       48.67      1.66 o 
   2  15   7      554.61      558.55      7.00 o 
   3  15   7       89.27       87.55      4.29 o 
   4  15   7      135.57      129.46      7.09 o 
   5  15   7        3.97        2.82      2.23 o 
  -5  16   7       48.86       57.16      7.21 o 
  -4  16   7       96.57       98.86      7.43 o 
  -3  16   7       14.00       14.16      3.58 o 
  -2  16   7      159.33      169.28     12.19 o 
  -1  16   7      200.08      192.25      7.19 o 
   0  16   7      109.60      101.35      8.54 o 
   1  16   7      200.51      202.72      3.35 o 
   2  16   7      161.13      160.24      7.23 o 
   3  16   7       14.21       11.68      2.43 o 
   4  16   7       99.29       94.75      5.04 o 
   5  16   7       48.21       54.28      7.70 o 
  -5  17   7       33.18       35.11      5.78 o 
  -4  17   7       45.90       47.12      6.19 o 
  -3  17   7       15.96       20.09      2.67 o 
  -2  17   7        1.15        1.46      1.54 o 
  -1  17   7       48.57       43.80      2.00 o 
   0  17   7      406.80      408.52     12.21 o 
   1  17   7       49.59       50.90      2.07 o 
   2  17   7        0.84       -0.49      0.90 o 
   3  17   7       15.96       16.01      3.19 o 
   4  17   7       46.48       50.36      3.46 o 
   5  17   7       33.05       32.84      3.17 o 
  -4  18   7      125.42      126.08      8.67 o 
  -3  18   7       31.56       38.43      4.71 o 
  -2  18   7       51.21       58.97      7.35 o 
  -1  18   7        2.47        3.99      1.08 o 
   0  18   7       81.85       81.98      3.38 o 
   1  18   7        2.32        4.23      1.09 o 
   2  18   7       50.32       54.84      2.68 o 
   3  18   7       32.01       33.66      2.69 o 
   4  18   7      125.24      147.44      5.13 o 
  -4  19   7       45.89       36.78      5.79 o 
  -3  19   7       83.20       88.20      6.10 o 
  -2  19   7       39.43       34.44      4.46 o 
  -1  19   7        3.84        2.82      1.20 o 
   0  19   7       96.95       93.15      3.39 o 
   1  19   7        4.02        2.80      1.61 o 
   2  19   7       39.62       38.07      2.69 o 
   3  19   7       84.64       81.83      3.65 o 
   4  19   7       46.61       46.49      3.44 o 
  -3  20   7       38.16       44.57      5.03 o 
  -2  20   7       30.69       31.09      4.46 o 
  -1  20   7      123.69      124.28      6.49 o 
   0  20   7       48.12       47.65      3.46 o 
   1  20   7      122.51      130.17      4.94 o 
   2  20   7       30.25       31.48      2.60 o 
   3  20   7       38.82       44.54      3.89 o 
  -3  21   7       34.09       31.03      4.77 o 
  -2  21   7        1.47        2.11      2.60 o 
  -1  21   7       63.00       68.69      4.92 o 
   0  21   7        1.05        1.74      1.17 o 
   1  21   7       62.28       72.47      3.79 o 
   2  21   7        1.38       -1.30      2.13 o 
   3  21   7       33.26       34.66      3.57 o 
  -2  22   7       38.30       33.70      4.42 o 
  -1  22   7       59.45       52.83      4.49 o 
   0  22   7        1.84        1.95      0.96 o 
   1  22   7       59.86       60.15      6.26 o 
   2  22   7       38.69       44.25      4.63 o 
   0  23   7       94.61       99.05      3.83 o 
   0   0   8      463.76      407.85      3.34 o 
   1   0   8       40.54       64.33      0.72 o 
   2   0   8     2772.39     3027.97     19.45 o 
   3   0   8      399.71      442.93      4.03 o 
   4   0   8        0.55        0.28      0.98 o 
   5   0   8       29.07       30.78      1.96 o 
   6   0   8       10.39       12.77      2.42 o 
   7   0   8       22.36       30.81      5.69 o 
  -7   1   8       96.86       78.80      8.03 o 
  -6   1   8       24.70       28.51      3.09 o 
  -5   1   8      184.90      188.96      4.02 o 
  -4   1   8     1034.13     1020.59     11.06 o 
  -3   1   8       52.77       54.30      1.08 o 
  -2   1   8      330.17      336.92      2.76 o 
  -1   1   8      286.22      294.77      1.99 o 
   0   1   8      415.40      454.54      2.55 o 
   1   1   8      286.61      296.48      1.99 o 
   2   1   8      323.96      329.37      3.21 o 
   3   1   8       53.32       56.97      1.12 o 
   4   1   8     1028.63     1012.68     11.27 o 
   5   1   8      184.77      187.97      4.31 o 
   6   1   8       24.43       27.51      2.13 o 
   7   1   8       96.66       99.88      7.64 o 
  -7   2   8       29.50       25.43      5.18 o 
  -6   2   8      209.95      207.64      6.66 o 
  -5   2   8      767.54      802.36     13.34 o 
  -4   2   8      189.14      215.20      3.96 o 
  -3   2   8      142.85      162.81      1.98 o 
  -2   2   8      148.69      134.53      1.49 o 
  -1   2   8      327.62      381.59      2.45 o 
   0   2   8      319.83      319.81      1.96 o 
   1   2   8      331.03      387.29      2.29 o 
   2   2   8      145.52      130.72      1.61 o 
   3   2   8      144.79      161.96      2.07 o 
   4   2   8      190.44      217.00      4.14 o 
   5   2   8      768.41      807.50     10.22 o 
   6   2   8      209.64      212.30      4.90 o 
   7   2   8       28.95       30.78      6.22 o 
  -7   3   8       49.86       56.66      6.82 o 
  -6   3   8       86.88       96.34      7.18 o 
  -5   3   8       41.82       38.63      3.14 o 
  -4   3   8       78.57       69.99      2.55 o 
  -3   3   8      894.14      878.18      9.26 o 
  -2   3   8      643.40      713.27      5.35 o 
  -1   3   8     1720.56     1805.52      8.94 o 
   0   3   8        2.33        3.59      0.38 o 
   1   3   8     1701.20     1800.83      8.45 o 
   2   3   8      640.18      699.33      5.01 o 
   3   3   8      893.17      857.20      9.59 o 
   4   3   8       80.65       73.82      2.62 o 
   5   3   8       41.69       40.71      2.36 o 
   6   3   8       86.65       87.26      4.57 o 
   7   3   8       49.21       49.35      3.08 o 
  -6   4   8       94.50       93.94      7.06 o 
  -5   4   8       19.74       17.15      2.22 o 
  -4   4   8      266.01      245.17      5.39 o 
  -3   4   8      277.84      281.32      3.92 o 
  -2   4   8        4.64        4.46      0.35 o 
  -1   4   8      903.18      987.95      5.19 o 
   0   4   8     6548.28     7240.50     40.41 o 
   1   4   8      894.70      982.00      5.11 o 
   2   4   8        4.68        4.44      0.36 o 
   3   4   8      273.45      268.57      5.55 o 
   4   4   8      266.00      249.23      5.23 o 
   5   4   8       18.23       14.43      1.59 o 
   6   4   8       94.37       97.99      4.31 o 
   7   4   8       60.77       64.50      3.52 o 
  -6   5   8      217.74      210.53     10.04 o 
  -5   5   8      147.87      150.53      7.90 o 
  -4   5   8       34.13       31.34      4.50 o 
  -3   5   8      253.39      257.78      4.43 o 
  -2   5   8      210.98      209.34      2.07 o 
  -1   5   8      206.21      186.63      1.47 o 
   0   5   8      331.42      346.52      2.54 o 
   1   5   8      211.44      192.16      1.46 o 
   2   5   8      212.06      212.05      2.18 o 
   3   5   8      248.93      256.09      4.42 o 
   4   5   8       33.63       30.82      1.96 o 
   5   5   8      147.70      147.93      3.93 o 
   6   5   8      217.02      211.05      5.08 o 
   7   5   8       39.41       38.11      3.25 o 
  -6   6   8        9.07        9.90      3.33 o 
  -5   6   8      164.79      162.27      8.18 o 
  -4   6   8      350.06      328.44      7.08 o 
  -3   6   8      320.83      327.46      6.68 o 
  -2   6   8      319.73      282.16      2.89 o 
  -1   6   8      787.32      855.85      4.52 o 
   0   6   8     1210.83     1275.61      7.35 o 
   1   6   8      785.89      851.21      4.62 o 
   2   6   8      317.93      277.98      3.26 o 
   3   6   8      318.95      323.22      7.74 o 
   4   6   8      351.76      341.61      5.76 o 
   5   6   8      167.35      174.60      4.32 o 
   6   6   8        9.00        5.86      1.68 o 
   7   6   8      100.33      113.73      6.32 o 
  -6   7   8        2.29        3.28      2.80 o 
  -5   7   8       36.83       36.77      4.72 o 
  -4   7   8      206.12      183.87      8.04 o 
  -3   7   8      110.94      115.20      3.67 o 
  -2   7   8      600.15      647.99      5.37 o 
  -1   7   8     1356.01     1421.66      7.39 o 
   0   7   8      122.33      142.20      1.47 o 
   1   7   8     1359.48     1421.84      7.76 o 
   2   7   8      589.86      625.07      6.16 o 
   3   7   8      111.15      118.39      3.46 o 
   4   7   8      204.93      185.96      4.16 o 
   5   7   8       36.87       32.93      2.32 o 
   6   7   8        1.98        3.02      1.29 o 
  -5   8   8       63.29       54.52      5.57 o 
  -4   8   8      184.32      168.17      7.80 o 
  -3   8   8      251.51      263.54      5.81 o 
  -2   8   8      637.81      654.50      6.16 o 
  -1   8   8      153.97      156.68      1.47 o 
   0   8   8        3.39        2.37      0.35 o 
   1   8   8      153.87      158.96      1.52 o 
   2   8   8      649.58      661.04      5.21 o 
   3   8   8      252.05      273.00      5.53 o 
   4   8   8      185.36      170.65      4.65 o 
   5   8   8       62.96       57.69      2.88 o 
   6   8   8        0.81        1.48      1.28 o 
  -5   9   8       31.98       23.47      3.88 o 
  -4   9   8       29.50       27.05      3.89 o 
  -3   9   8      293.02      293.99     10.00 o 
  -2   9   8      563.90      578.29      5.11 o 
  -1   9   8      458.96      433.92      3.10 o 
   0   9   8      171.46      186.09      1.83 o 
   1   9   8      460.78      435.53      3.18 o 
   2   9   8      569.12      585.08      5.27 o 
   3   9   8      292.65      291.48      5.86 o 
   4   9   8       27.84       24.76      2.21 o 
   5   9   8       31.97       23.37      2.08 o 
   6   9   8      135.24      145.62      4.50 o 
  -5  10   8       59.96       63.36      5.24 o 
  -4  10   8       25.35       27.55      3.78 o 
  -3  10   8       18.56       20.71      3.18 o 
  -2  10   8       93.38       89.68      2.11 o 
  -1  10   8      206.32      209.49      2.27 o 
   0  10   8      195.35      192.72      1.91 o 
   1  10   8      204.00      210.88      2.46 o 
   2  10   8       96.09       90.68      1.60 o 
   3  10   8       19.37       21.86      2.00 o 
   4  10   8       25.32       22.54      2.20 o 
   5  10   8       61.60       65.19      2.98 o 
   6  10   8       35.56       27.85      2.50 o 
  -5  11   8       51.72       53.79      5.45 o 
  -4  11   8       66.06       60.96      4.89 o 
  -2  11   8      365.52      352.13      6.10 o 
  -1  11   8       67.85       62.94      1.49 o 
   0  11   8       32.42       35.17      0.85 o 
   1  11   8       67.53       61.69      1.66 o 
   2  11   8      364.98      350.67      4.77 o 
   3  11   8      101.27       91.58      3.33 o 
   4  11   8       65.74       61.22      3.83 o 
   5  11   8       51.82       46.99      3.29 o 
   6  11   8       20.25       23.53      2.39 o 
  -2  12   8       11.98       11.51      1.32 o 
  -1  12   8      412.78      399.87      4.38 o 
   0  12   8       67.17       61.68      1.61 o 
   1  12   8      412.75      397.05      4.12 o 
   2  12   8       11.90        9.43      0.80 o 
   3  12   8      114.04      117.87      5.81 o 
   4  12   8       10.99       13.16      1.88 o 
   5  12   8       29.17       33.26      2.91 o 
   6  12   8        9.83        8.56      1.75 o 
  -2  13   8       13.88       11.48      1.77 o 
  -1  13   8       19.35       22.38      1.36 o 
   0  13   8      132.44      122.18      2.68 o 
   1  13   8       19.75       21.36      1.60 o 
   2  13   8       13.42       14.06      1.23 o 
   3  13   8       81.68       76.87      3.31 o 
   4  13   8       36.40       43.51      3.04 o 
   5  13   8        7.23        6.45      1.84 o 
   6  13   8       29.98       27.56      3.20 o 
  -2  14   8      237.74      230.38      6.12 o 
  -1  14   8       63.75       58.69      2.15 o 
   0  14   8       47.34       46.53      1.79 o 
   1  14   8       63.11       57.59      1.58 o 
   2  14   8      242.34      237.65      3.95 o 
   3  14   8        6.08        4.61      1.60 o 
   4  14   8       13.36        8.33      1.72 o 
   5  14   8      177.94      191.46      6.55 o 
  -2  15   8        3.05        3.99      1.64 o 
  -1  15   8      461.88      468.22      6.92 o 
   0  15   8        6.37        4.56      1.10 o 
   1  15   8      458.83      448.13      5.51 o 
   2  15   8        3.05        2.15      0.76 o 
   3  15   8      102.76      105.58      3.91 o 
   4  15   8       97.78       95.73      4.03 o 
   5  15   8        3.65        4.58      1.71 o 
  -5  16   8       17.96       23.61      5.23 o 
  -2  16   8       49.90       55.70      3.33 o 
  -1  16   8       30.35       33.76      2.72 o 
   0  16   8      185.67      185.02      5.16 o 
   1  16   8       30.30       31.07      1.58 o 
   2  16   8       51.22       49.72      2.53 o 
   3  16   8       37.87       33.88      2.63 o 
   4  16   8       20.09       22.74      2.52 o 
   5  16   8       18.04       21.98      2.69 o 
  -4  17   8      181.77      205.84     10.75 o 
  -3  17   8        8.64       10.36      2.12 o 
  -2  17   8       96.81      100.13      6.08 o 
  -1  17   8       28.29       29.89      1.84 o 
   0  17   8       20.27       15.68      4.55 o 
   1  17   8       27.79       25.77      1.92 o 
   2  17   8       98.74      102.96      4.30 o 
   3  17   8        8.82        6.30      1.61 o 
   4  17   8      180.10      183.93      5.66 o 
  -4  18   8       30.34       25.45      5.11 o 
  -3  18   8      119.23      117.98      6.99 o 
  -2  18   8      194.21      195.13      8.70 o 
  -1  18   8       39.86       40.72      2.05 o 
   0  18   8       97.53       95.97      3.09 o 
   1  18   8       39.50       39.69      2.07 o 
   2  18   8      193.82      193.38      5.34 o 
   3  18   8      119.21      123.85      4.25 o 
   4  18   8       30.13       35.45      3.06 o 
  -4  19   8        9.14        8.10      3.62 o 
  -3  19   8       22.34       22.56      3.62 o 
  -2  19   8       25.56       17.54      3.64 o 
  -1  19   8      248.16      258.65      4.91 o 
   0  19   8       77.03       73.53      2.79 o 
   1  19   8      247.88      262.93      7.09 o 
   2  19   8       25.46       23.82      2.55 o 
   3  19   8       22.12       21.45      3.50 o 
   4  19   8        9.33        8.50      2.04 o 
  -3  20   8       47.79       44.95      5.27 o 
  -2  20   8      101.00      107.40      6.83 o 
  -1  20   8        6.31        3.61      1.93 o 
   0  20   8       25.48       24.50      1.93 o 
   1  20   8        6.15        6.31      3.83 o 
   2  20   8      101.12       97.38      6.60 o 
   3  20   8       48.05       53.48      3.41 o 
  -2  21   8       24.49       21.42      4.11 o 
  -1  21   8       34.73       36.27      4.12 o 
   0  21   8        0.25       -0.96      0.96 o 
   1  21   8       33.66       35.83      4.21 o 
   2  21   8       24.77       26.10      3.06 o 
  -1  22   8       35.30       41.04      4.38 o 
   0  22   8        0.44        1.39      0.87 o 
   1  22   8       35.49       41.41      3.48 o 
   1   0   9      586.33      693.11      4.22 o 
   2   0   9      199.99      205.47      2.05 o 
   3   0   9      285.39      322.59      4.72 o 
   4   0   9      197.94      190.18      3.76 o 
   5   0   9      406.71      400.98      7.87 o 
   6   0   9       79.42       77.49      4.50 o 
   7   0   9      336.57      365.45     12.45 o 
  -7   1   9       83.14       84.29      7.41 o 
  -6   1   9       45.29       38.26      3.51 o 
  -5   1   9        5.72        5.56      1.98 o 
  -4   1   9       15.84       20.54      1.48 o 
  -3   1   9      294.87      292.42      4.37 o 
  -2   1   9      923.12      934.74      6.42 o 
  -1   1   9      315.15      327.44      2.23 o 
   0   1   9     1904.73     2040.95      9.51 o 
   1   1   9      317.96      329.22      2.15 o 
   2   1   9      933.62      957.01      6.55 o 
   3   1   9      300.06      296.93      4.50 o 
   4   1   9       15.30       19.03      1.52 o 
   5   1   9        5.29        3.60      1.06 o 
   6   1   9       45.39       43.10      3.05 o 
   7   1   9       83.01       87.65      5.86 o 
  -7   2   9       81.91       88.16      7.71 o 
  -6   2   9      127.27      129.56      5.40 o 
  -5   2   9       57.01       58.26      3.05 o 
  -4   2   9      685.14      656.48      7.89 o 
  -3   2   9       30.83       31.50      2.50 o 
  -2   2   9      309.15      333.89      3.03 o 
  -1   2   9      384.90      393.35      2.58 o 
   0   2   9      778.77      798.07      4.29 o 
   1   2   9      385.93      397.20      2.49 o 
   2   2   9      304.15      319.78      2.83 o 
   3   2   9       30.12       29.62      1.63 o 
   4   2   9      676.03      639.70      9.92 o 
   5   2   9       57.89       59.60      4.06 o 
   6   2   9      129.62      129.02      4.32 o 
   7   2   9       82.17       84.73      5.07 o 
  -7   3   9       41.35       42.24      6.06 o 
  -6   3   9       82.42       78.91      7.49 o 
  -5   3   9      493.02      462.94      9.93 o 
  -4   3   9      318.88      318.05     10.63 o 
  -3   3   9       92.74       82.54      2.08 o 
  -2   3   9       54.61       53.99      1.02 o 
  -1   3   9     1309.57     1407.16      7.20 o 
   0   3   9       62.78       76.96      0.84 o 
   1   3   9     1304.92     1405.87      7.04 o 
   2   3   9       53.23       50.57      0.97 o 
   3   3   9       89.21       77.84      2.33 o 
   4   3   9      320.88      320.39      5.37 o 
   5   3   9      499.11      491.93      7.49 o 
   6   3   9       82.78       84.10      3.28 o 
   7   3   9       41.63       42.71      4.24 o 
  -7   4   9       94.62       90.54      7.57 o 
  -6   4   9       53.86       55.28      6.21 o 
  -5   4   9       45.64       39.77      3.14 o 
  -4   4   9      142.92      138.05      3.53 o 
  -3   4   9      658.45      667.85      8.86 o 
  -2   4   9      269.31      277.42      2.73 o 
  -1   4   9     1112.87     1156.97      6.07 o 
   0   4   9      796.76      817.92      4.76 o 
   1   4   9     1110.83     1160.34      5.96 o 
   2   4   9      270.15      279.01      2.79 o 
   3   4   9      664.55      685.31      8.28 o 
   4   4   9      142.84      135.33      3.43 o 
   5   4   9       45.40       39.55      2.39 o 
   6   4   9       53.88       59.06      3.01 o 
   7   4   9       95.53      108.51      4.03 o 
  -6   5   9       30.09       30.72      5.07 o 
  -5   5   9       94.60      104.16      6.80 o 
  -4   5   9      221.54      213.72     15.25 o 
  -3   5   9      753.49      734.07      9.32 o 
  -2   5   9      522.62      524.43      4.99 o 
  -1   5   9      296.43      304.55      2.07 o 
   0   5   9       69.34       60.65      0.86 o 
   1   5   9      292.73      304.80      2.01 o 
   2   5   9      520.62      522.89      4.75 o 
   3   5   9      748.27      716.62      8.70 o 
   4   5   9      219.87      198.37      4.23 o 
   5   5   9       91.70       92.54      4.37 o 
   6   5   9       30.85       30.44      2.70 o 
   7   5   9       13.44       15.79      2.68 o 
  -6   6   9       93.98       80.47      6.56 o 
  -5   6   9        7.84       10.16      2.99 o 
  -4   6   9      305.95      296.07      6.78 o 
  -3   6   9      954.19      904.64     13.96 o 
  -2   6   9      115.10      134.53      1.89 o 
  -1   6   9      839.88      924.09      5.10 o 
   0   6   9       96.87       93.30      1.10 o 
   1   6   9      855.68      945.13      5.61 o 
   2   6   9      112.93      125.49      1.97 o 
   3   6   9      961.73      913.78     10.44 o 
   4   6   9      310.41      291.88      5.32 o 
   5   6   9        7.66        8.26      1.40 o 
   6   6   9       95.30       87.07      3.44 o 
  -6   7   9       73.89       75.83      6.48 o 
  -5   7   9       57.18       52.75      5.60 o 
  -4   7   9        7.51        7.43      2.56 o 
  -3   7   9      135.05      134.03      4.09 o 
  -2   7   9      514.62      507.74      4.58 o 
  -1   7   9      293.82      297.63      2.04 o 
   0   7   9       81.70       72.34      0.99 o 
   1   7   9      291.74      294.72      2.19 o 
   2   7   9      510.29      500.08      4.46 o 
   3   7   9      138.10      135.60      4.78 o 
   4   7   9        7.26       10.65      1.40 o 
   5   7   9       57.98       55.84      3.55 o 
   6   7   9       73.03       71.36      4.65 o 
  -6   8   9       96.25      108.77      7.44 o 
  -5   8   9       21.11       20.92      3.75 o 
  -4   8   9       13.01       10.79      2.90 o 
  -3   8   9      131.71      127.21      3.94 o 
  -2   8   9      608.39      625.23      7.49 o 
  -1   8   9       51.97       42.78      0.96 o 
   0   8   9     1628.46     1754.45      9.98 o 
   1   8   9       51.39       45.07      1.57 o 
   2   8   9      601.78      611.97      5.46 o 
   3   8   9      130.50      128.90      3.74 o 
   4   8   9       13.32       14.46      2.16 o 
   5   8   9       21.78       23.12      2.17 o 
   6   8   9       98.18      105.63      3.84 o 
  -5   9   9       18.03       18.40      3.73 o 
  -4   9   9      133.86      141.90      7.33 o 
  -3   9   9      161.32      175.43      7.69 o 
  -2   9   9      201.02      195.71      2.89 o 
  -1   9   9      966.56      934.48      6.27 o 
   0   9   9     1355.08     1327.91      7.89 o 
   1   9   9      969.86      934.87      6.05 o 
   2   9   9      207.39      202.29      2.60 o 
   3   9   9      158.55      169.02      6.72 o 
   4   9   9      133.64      146.19      4.45 o 
   5   9   9       18.65       17.94      2.81 o 
   6   9   9       16.48       14.47      1.97 o 
  -5  10   9       57.54       53.46      5.67 o 
  -4  10   9      441.36      433.92     13.71 o 
  -3  10   9      218.40      204.86      8.46 o 
  -2  10   9      213.97      221.91      4.63 o 
  -1  10   9      303.68      287.69      3.15 o 
   0  10   9     1259.31     1225.31      7.43 o 
   1  10   9      295.43      281.66      2.84 o 
   2  10   9      217.01      217.27      2.54 o 
   3  10   9      221.99      204.57      4.95 o 
   4  10   9      445.53      457.01      8.48 o 
   5  10   9       56.59       60.88      3.13 o 
   6  10   9        5.63        4.54      1.49 o 
  -5  11   9       43.51       44.47      5.30 o 
  -4  11   9        3.00        4.33      2.33 o 
  -2  11   9      111.02      113.62      3.22 o 
  -1  11   9      286.04      276.46      3.39 o 
   0  11   9     1059.57     1042.53      7.90 o 
   1  11   9      282.84      270.43      2.82 o 
   2  11   9      112.38      111.39      1.96 o 
   3  11   9       80.42       85.71      3.26 o 
   4  11   9        3.24        1.68      1.23 o 
   5  11   9       41.97       31.21      2.44 o 
   6  11   9        2.36        0.87      1.31 o 
  -5  12   9       11.79       14.60      3.43 o 
  -2  12   9      142.28      126.72      3.49 o 
  -1  12   9     1681.66     1662.63     14.66 o 
   0  12   9       49.32       48.34      2.71 o 
   1  12   9     1690.58     1680.01     12.57 o 
   2  12   9      141.70      131.58      2.24 o 
   3  12   9      106.48      110.74      3.75 o 
   4  12   9       28.58       31.42      2.61 o 
   5  12   9       11.73        5.63      1.54 o 
   6  12   9       31.53       33.93      3.46 o 
  -2  13   9      113.53      112.45      4.11 o 
  -1  13   9       37.20       40.86      1.87 o 
   0  13   9      214.57      211.85      4.91 o 
   1  13   9       38.22       41.48      1.41 o 
   2  13   9      111.37      109.24      2.10 o 
   3  13   9      709.70      684.71     10.72 o 
   4  13   9       13.15        9.81      2.53 o 
   5  13   9      129.11      142.22     10.21 o 
  -2  14   9      129.84      134.30      4.70 o 
  -1  14   9      234.24      234.90      4.41 o 
   0  14   9       22.26       19.62      1.36 o 
   1  14   9      237.64      234.86      3.28 o 
   2  14   9      127.31      136.98      2.44 o 
   3  14   9        1.75        3.32      1.29 o 
   4  14   9       13.07       10.56      1.92 o 
   5  14   9       21.41       24.19      2.71 o 
  -2  15   9      320.98      322.05     10.74 o 
  -1  15   9       22.41       18.71      1.53 o 
   0  15   9      927.69      902.68     11.79 o 
   1  15   9       21.56       23.37      2.03 o 
   2  15   9      318.73      324.13      4.91 o 
   3  15   9       12.41        8.26      2.06 o 
   4  15   9       34.61       34.16      3.99 o 
   5  15   9       25.40       22.75      2.77 o 
  -3  16   9        4.96        8.02      2.78 o 
  -2  16   9       51.08       46.65      4.37 o 
  -1  16   9       26.18       25.60      1.71 o 
   0  16   9       91.25       83.29      3.51 o 
   1  16   9       26.45       25.54      1.55 o 
   2  16   9       51.56       51.03      2.27 o 
   3  16   9        4.83        4.26      1.51 o 
   4  16   9      110.30      114.13      5.50 o 
   5  16   9       36.25       29.31      2.96 o 
  -4  17   9       23.07       21.43      4.81 o 
  -3  17   9       62.37       60.40      4.98 o 
  -2  17   9       38.94       39.30      4.46 o 
  -1  17   9      108.72      107.02      4.31 o 
   0  17   9       31.34       31.11      4.12 o 
   1  17   9      110.51      110.17      3.05 o 
   2  17   9       37.42       36.78      2.21 o 
   3  17   9       62.57       60.87      3.28 o 
   4  17   9       22.77       21.91      2.53 o 
  -4  18   9       41.88       43.59      6.16 o 
  -3  18   9       16.46       16.56      3.56 o 
  -2  18   9       15.80       17.40      3.44 o 
  -1  18   9       64.97       68.26      2.45 o 
   0  18   9      103.00       98.02      3.15 o 
   1  18   9       64.39       62.29      2.37 o 
   2  18   9       15.50       14.09      1.61 o 
   3  18   9       16.99       15.39      3.04 o 
   4  18   9       42.98       49.13      3.54 o 
  -3  19   9       22.44       31.86      4.38 o 
  -2  19   9       11.73        7.32      2.99 o 
  -1  19   9        9.85       12.79      2.26 o 
   0  19   9       17.42       16.06      3.93 o 
   1  19   9       10.19       10.78      2.38 o 
   2  19   9       11.54       10.59      1.82 o 
   3  19   9       21.45       20.46      2.36 o 
  -3  20   9       20.38       20.13      3.89 o 
  -2  20   9       23.94       34.01      4.70 o 
  -1  20   9      114.85      110.25      6.13 o 
   0  20   9       13.00       11.54      1.57 o 
   1  20   9      117.37      121.43      3.80 o 
   2  20   9       24.33       29.12      3.12 o 
   3  20   9       19.91       23.33      2.65 o 
  -2  21   9       12.93       12.83      3.31 o 
  -1  21   9       76.29       74.93      5.20 o 
   0  21   9        0.91       -0.36      1.00 o 
   1  21   9       76.59       73.91      3.23 o 
   2  21   9       13.26       10.46      2.37 o 
  -1  22   9       40.95       39.95      4.27 o 
   0  22   9        6.83        6.05      1.23 o 
   1  22   9       39.88       37.91      2.51 o 
   0   0  10      810.87      911.25      6.63 o 
   1   0  10      313.21      271.99      2.01 o 
   2   0  10      313.93      330.15      3.11 o 
   3   0  10      489.43      485.29      6.28 o 
   4   0  10       83.94       76.41      3.78 o 
   5   0  10      193.80      188.67      4.15 o 
   6   0  10        4.63        2.68      1.77 o 
   7   0  10      102.60      102.45      5.45 o 
  -7   1  10       13.58        4.04      3.68 o 
  -6   1  10      113.92      118.45      6.48 o 
  -5   1  10        1.89        1.14      1.28 o 
  -4   1  10       71.42       75.82      2.38 o 
  -3   1  10      680.76      661.95      7.76 o 
  -2   1  10      222.08      222.98      2.56 o 
  -1   1  10      437.30      461.68      2.88 o 
   0   1  10      214.93      264.93      1.87 o 
   1   1  10      441.99      465.93      2.79 o 
   2   1  10      222.02      221.68      2.13 o 
   3   1  10      683.13      681.86      8.03 o 
   4   1  10       68.56       68.92      2.38 o 
   5   1  10        2.19        1.94      1.30 o 
   6   1  10      115.61      118.60      4.32 o 
   7   1  10       13.24       14.48      2.84 o 
  -7   2  10       79.78       94.08      8.08 o 
  -6   2  10       40.50       43.99      3.82 o 
  -5   2  10       42.69       43.46      4.81 o 
  -4   2  10      418.43      406.81      5.79 o 
  -3   2  10      740.04      699.63      7.98 o 
  -2   2  10     1111.74     1150.94      9.52 o 
  -1   2  10      651.39      649.22      4.08 o 
   0   2  10       95.49      125.80      1.14 o 
   1   2  10      652.64      651.61      3.66 o 
   2   2  10     1116.76     1164.87      8.28 o 
   3   2  10      737.63      694.94      8.29 o 
   4   2  10      414.78      399.66      6.11 o 
   5   2  10       42.77       43.00      2.42 o 
   6   2  10       39.69       42.28      2.63 o 
   7   2  10       79.88       86.96      5.44 o 
  -7   3  10        9.39        1.04      3.03 o 
  -6   3  10       10.68       13.46      3.98 o 
  -5   3  10      201.75      210.25      6.36 o 
  -4   3  10      101.76       99.39      4.33 o 
  -3   3  10      403.69      436.94      6.67 o 
  -2   3  10       51.52       53.69      1.28 o 
  -1   3  10      462.76      468.86      2.88 o 
   0   3  10      835.07      798.61      4.24 o 
   1   3  10      454.45      465.91      2.84 o 
   2   3  10       51.72       49.01      1.10 o 
   3   3  10      398.60      425.80      6.01 o 
   4   3  10      101.33      101.67      2.96 o 
   5   3  10      202.20      205.36      4.59 o 
   6   3  10       10.97        8.29      2.63 o 
   7   3  10        9.04        3.40      2.80 o 
  -7   4  10        7.35        8.53      3.70 o 
  -6   4  10       32.49       33.61      5.12 o 
  -5   4  10      251.40      250.74      7.02 o 
  -4   4  10      748.45      690.02     23.98 o 
  -3   4  10      143.28      121.55      3.12 o 
  -2   4  10       44.64       48.67      1.24 o 
  -1   4  10       88.01       91.95      1.00 o 
   0   4  10      314.43      336.63      2.27 o 
   1   4  10       90.01       94.00      0.99 o 
   2   4  10       44.32       48.95      1.14 o 
   3   4  10      147.23      128.88      3.03 o 
   4   4  10      744.00      701.53      9.06 o 
   5   4  10      253.80      254.22      5.86 o 
   6   4  10       33.07       34.39      2.50 o 
   7   4  10        7.63        7.81      1.89 o 
  -6   5  10       62.04       63.69      6.70 o 
  -5   5  10       10.69       13.48      2.14 o 
  -4   5  10       26.55       32.58      2.66 o 
  -3   5  10      252.93      262.99      4.73 o 
  -2   5  10      670.41      641.19      5.95 o 
  -1   5  10      636.59      651.64      3.78 o 
   0   5  10      396.56      357.35      2.48 o 
   1   5  10      627.77      636.74      3.72 o 
   2   5  10      664.00      638.33      5.62 o 
   3   5  10      251.45      251.90      4.48 o 
   4   5  10       27.53       31.03      2.02 o 
   5   5  10       10.80       12.50      1.87 o 
   6   5  10       61.37       59.15      3.23 o 
  -6   6  10      147.14      144.94      8.59 o 
  -5   6  10       69.39       66.86      5.75 o 
  -4   6  10      149.50      152.83     10.73 o 
  -3   6  10     1160.34     1082.88     16.24 o 
  -2   6  10       29.07       30.99      1.08 o 
  -1   6  10      304.42      281.14      2.05 o 
   0   6  10      480.09      434.59      3.00 o 
   1   6  10      304.66      283.88      2.06 o 
   2   6  10       28.82       28.85      0.72 o 
   3   6  10     1154.56     1083.38     11.99 o 
   4   6  10      151.08      152.19      3.81 o 
   5   6  10       69.20       71.48      3.02 o 
   6   6  10      147.79      157.50      4.97 o 
  -6   7  10       65.36       61.57      6.55 o 
  -5   7  10      121.00      127.34      7.64 o 
  -4   7  10      367.19      344.62      7.60 o 
  -3   7  10      284.66      265.11      6.16 o 
  -2   7  10      601.01      589.49      5.69 o 
  -1   7  10      252.17      237.99      2.05 o 
   0   7  10     1211.65     1282.17      7.22 o 
   1   7  10      248.68      233.19      1.91 o 
   2   7  10      606.24      589.81      5.65 o 
   3   7  10      280.56      276.06      4.86 o 
   4   7  10      365.75      347.91      9.69 o 
   5   7  10      120.68      111.76      3.58 o 
   6   7  10       66.62       68.56      3.40 o 
  -6   8  10       43.61       33.31      5.24 o 
  -5   8  10       77.62       91.59      6.46 o 
  -4   8  10        0.63        2.49      2.22 o 
  -3   8  10        5.23        6.37      1.33 o 
  -2   8  10      216.25      204.53      3.62 o 
  -1   8  10      296.97      279.29      2.53 o 
   0   8  10     1637.59     1668.19      9.15 o 
   1   8  10      291.96      277.49      2.45 o 
   2   8  10      216.58      209.22      2.64 o 
   3   8  10        4.86        5.22      1.48 o 
   4   8  10        0.66        0.62      0.99 o 
   5   8  10       77.94       82.36      3.20 o 
   6   8  10       43.15       44.95      3.46 o 
  -6   9  10       21.71       26.51      4.69 o 
  -5   9  10      157.57      175.53      8.97 o 
  -4   9  10      447.62      431.82     13.89 o 
  -3   9  10      492.26      442.63     13.50 o 
  -2   9  10      455.27      428.23      4.93 o 
  -1   9  10      241.67      227.02      2.36 o 
   0   9  10      463.53      483.17      3.58 o 
   1   9  10      243.83      231.23      2.24 o 
   2   9  10      454.87      423.79      4.01 o 
   3   9  10      498.93      479.99      8.06 o 
   4   9  10      442.36      427.87      7.03 o 
   5   9  10      157.47      158.97      4.71 o 
   6   9  10       21.16       21.81      2.24 o 
  -5  10  10      133.60      149.17      8.32 o 
  -4  10  10      442.71      429.81     13.77 o 
  -3  10  10      749.68      764.36     19.21 o 
  -2  10  10      710.15      698.95      7.85 o 
  -1  10  10      216.86      214.56      2.89 o 
   0  10  10       42.89       42.37      1.27 o 
   1  10  10      215.00      210.46      2.56 o 
   2  10  10      706.50      662.17      6.31 o 
   3  10  10      747.78      744.54     11.04 o 
   4  10  10      443.67      415.71      7.01 o 
   5  10  10      134.13      140.54      4.22 o 
   6  10  10       29.27       26.02      3.56 o 
  -5  11  10        1.64        2.44      2.60 o 
  -4  11  10        2.94        4.76      2.33 o 
  -3  11  10       74.87       82.25      5.56 o 
  -2  11  10      205.09      235.22      6.00 o 
  -1  11  10      989.55      948.50      9.01 o 
   0  11  10      114.45      105.35      1.98 o 
   1  11  10      981.79      921.14      7.24 o 
   2  11  10      208.62      235.54      3.38 o 
   3  11  10       72.98       82.60      3.28 o 
   4  11  10        3.16        3.60      1.34 o 
   5  11  10        1.47        1.79      1.28 o 
   6  11  10       15.65       11.70      2.64 o 
  -5  12  10       16.88       16.70      3.68 o 
  -4  12  10        5.48        7.84      2.69 o 
  -2  12  10      417.13      408.29     11.77 o 
  -1  12  10      742.27      729.53      7.50 o 
   0  12  10       30.87       30.47      1.55 o 
   1  12  10      737.25      732.49      6.84 o 
   2  12  10      421.34      405.11      4.56 o 
   3  12  10       34.47       38.95      4.20 o 
   4  12  10        5.57        5.02      2.68 o 
   5  12  10       17.30       16.82      2.07 o 
   6  12  10        6.53        2.70      3.60 o 
  -2  13  10      349.96      351.41     11.03 o 
  -1  13  10      207.12      206.73      3.50 o 
   0  13  10       40.39       37.15      1.61 o 
   1  13  10      209.27      207.46      2.98 o 
   2  13  10      349.81      356.49      4.27 o 
   3  13  10       24.81       26.63      2.34 o 
   4  13  10       11.58       13.28      1.99 o 
   5  13  10       34.76       34.71      2.70 o 
  -2  14  10      121.03      116.03      6.18 o 
  -1  14  10      146.41      154.46      3.46 o 
   0  14  10      101.51      107.40      5.01 o 
   1  14  10      148.99      156.56      3.10 o 
   2  14  10      123.89      119.97      2.76 o 
   3  14  10       83.08       91.01      3.58 o 
   4  14  10       40.27       42.21      3.14 o 
   5  14  10        6.67        6.89      1.70 o 
  -2  15  10        2.37        1.91      2.12 o 
  -1  15  10       99.70       93.48      2.77 o 
   0  15  10        0.12       -0.82      1.00 o 
   1  15  10       99.37       96.08      2.25 o 
   2  15  10        2.32        3.10      0.92 o 
   3  15  10       58.46       56.57      3.64 o 
   4  15  10      111.75      108.53      8.35 o 
   5  15  10       57.49       62.32      3.54 o 
  -3  16  10      163.61      177.41      8.18 o 
  -2  16  10       36.08       36.25      4.26 o 
  -1  16  10        9.37       12.37      1.72 o 
   0  16  10      441.62      367.06     36.00 o 
   1  16  10        8.53        8.68      0.99 o 
   2  16  10       37.38       39.40      2.23 o 
   3  16  10      163.31      163.74      4.97 o 
   4  16  10        3.97        4.99      1.65 o 
  -3  17  10       41.02       41.66      4.81 o 
  -2  17  10       81.56       81.98      5.78 o 
  -1  17  10        7.87        8.52      1.25 o 
   0  17  10        0.96        1.55      0.94 o 
   1  17  10        8.02       10.09      1.03 o 
   2  17  10       81.99       85.15      2.96 o 
   3  17  10       42.32       37.98      2.44 o 
   4  17  10       17.03       15.30      2.39 o 
  -4  18  10       36.96       26.03      5.19 o 
  -3  18  10       36.20       40.53      4.73 o 
  -2  18  10       95.07      100.11      6.50 o 
  -1  18  10       61.00       65.02      4.27 o 
   0  18  10        2.20        3.04      1.12 o 
   1  18  10       59.19       56.40      2.72 o 
   2  18  10       95.52      107.90      3.35 o 
   3  18  10       36.47       38.71      2.92 o 
   4  18  10       37.02       34.73      3.10 o 
  -3  19  10       67.94       62.05      5.39 o 
  -2  19  10      206.36      222.38      9.70 o 
  -1  19  10      157.25      165.98      5.15 o 
   0  19  10       23.71       22.39      1.89 o 
   1  19  10      159.97      162.31      7.43 o 
   2  19  10      205.41      228.66      6.93 o 
   3  19  10       67.27       65.83      5.79 o 
  -3  20  10       14.01       14.35      3.53 o 
  -2  20  10       75.30       76.04      5.98 o 
  -1  20  10       11.09       11.31      2.44 o 
   0  20  10        3.47        3.39      1.24 o 
   1  20  10       11.34        8.76      1.58 o 
   2  20  10       76.46       78.27      5.06 o 
   3  20  10       13.39       10.54      1.93 o 
  -2  21  10        0.09       -1.54      1.54 o 
  -1  21  10       34.74       29.23      3.85 o 
   0  21  10       86.15       80.26      4.92 o 
   1  21  10       33.95       23.80      3.02 o 
   2  21  10        0.07       -1.67      1.67 o 
   0  22  10       67.93       72.69      2.80 o 
   1  22  10       25.27       24.71      3.39 o 
   1   0  11     3183.91     3499.24     17.09 o 
   2   0  11      218.16      215.34      2.82 o 
   3   0  11      275.31      281.78      4.51 o 
   4   0  11        0.45        1.40      0.81 o 
   5   0  11       22.90       24.25      2.77 o 
   6   0  11       28.77       27.39      3.24 o 
   7   0  11       62.64       76.12      6.44 o 
  -7   1  11       17.86       17.53      4.81 o 
  -6   1  11      182.58      186.90      9.04 o 
  -5   1  11       13.43       11.66      1.71 o 
  -4   1  11       37.75       39.62      1.97 o 
  -3   1  11      267.39      256.24      4.19 o 
  -2   1  11        1.63        0.47      0.58 o 
  -1   1  11      847.17      794.12      4.54 o 
   0   1  11     1678.77     1771.76      8.51 o 
   1   1  11      850.31      798.50      4.39 o 
   2   1  11        1.37        0.72      0.40 o 
   3   1  11      264.70      262.35      4.38 o 
   4   1  11       37.07       40.26      2.07 o 
   5   1  11       13.61       10.12      1.95 o 
   6   1  11      184.51      180.56      5.34 o 
   7   1  11       18.19       17.88      4.11 o 
  -7   2  11       10.45        0.94      3.46 o 
  -6   2  11       30.00       33.87      3.43 o 
  -5   2  11      109.23      110.95      5.53 o 
  -4   2  11      460.47      467.30      7.65 o 
  -3   2  11      579.53      574.51      8.30 o 
  -2   2  11      183.62      157.46      2.35 o 
  -1   2  11      113.62      124.67      1.28 o 
   0   2  11      394.90      432.59      2.66 o 
   1   2  11      116.19      128.25      1.20 o 
   2   2  11      183.70      162.26      2.07 o 
   3   2  11      585.04      569.15      7.29 o 
   4   2  11      463.24      458.38      6.73 o 
   5   2  11      109.60      107.62      4.65 o 
   6   2  11       29.56       30.62      4.06 o 
   7   2  11       10.07        4.67      3.11 o 
  -6   3  11       57.00       51.55      6.25 o 
  -5   3  11       28.45       30.11      2.93 o 
  -4   3  11      282.10      284.94      8.21 o 
  -3   3  11      451.23      403.23      7.38 o 
  -2   3  11      897.26      878.36      7.70 o 
  -1   3  11      177.55      179.18      1.50 o 
   0   3  11      423.97      374.65      2.41 o 
   1   3  11      176.43      173.86      1.47 o 
   2   3  11      888.80      873.05      6.70 o 
   3   3  11      445.22      388.66      7.52 o 
   4   3  11      289.71      287.32      5.14 o 
   5   3  11       27.74       25.21      2.01 o 
   6   3  11       54.98       57.63      3.11 o 
  -6   4  11       44.91       36.52      5.39 o 
  -5   4  11       23.36       23.56      2.68 o 
  -4   4  11       83.99       95.01      4.01 o 
  -3   4  11       45.13       37.26      1.95 o 
  -2   4  11      948.66      898.75      7.90 o 
  -1   4  11      377.06      370.95      2.50 o 
   0   4  11     1519.79     1487.80      7.60 o 
   1   4  11      376.25      370.71      2.47 o 
   2   4  11      951.53      905.90      6.95 o 
   3   4  11       44.76       37.41      2.91 o 
   4   4  11       83.76       83.16      2.80 o 
   5   4  11       23.33       21.65      1.89 o 
   6   4  11       45.08       44.07      2.79 o 
  -6   5  11       81.83       76.87      6.62 o 
  -5   5  11       65.23       69.52      3.88 o 
  -4   5  11      159.97      180.24      5.40 o 
  -3   5  11      495.70      447.75      6.88 o 
  -2   5  11      214.28      191.96      2.70 o 
  -1   5  11       15.42       11.31      0.44 o 
   0   5  11      251.95      239.83      1.93 o 
   1   5  11       16.16       11.88      0.45 o 
   2   5  11      215.85      197.65      2.15 o 
   3   5  11      500.94      458.52      6.52 o 
   4   5  11      162.74      180.63      4.12 o 
   5   5  11       64.53       61.68      3.14 o 
   6   5  11       82.86       95.14      3.53 o 
  -6   6  11       16.75       23.08      4.67 o 
  -5   6  11       20.95       20.59      4.01 o 
  -4   6  11      111.42       94.33      3.90 o 
  -3   6  11      118.30      103.36      4.94 o 
  -2   6  11      169.93      160.61      2.45 o 
  -1   6  11       96.44       88.28      1.16 o 
   0   6  11      219.15      207.61      1.80 o 
   1   6  11       96.15       89.46      1.06 o 
   2   6  11      165.14      154.57      1.94 o 
   3   6  11      117.45      111.43      3.04 o 
   4   6  11      109.35       93.24      3.05 o 
   5   6  11       20.72       20.00      1.90 o 
   6   6  11       16.83       15.30      2.19 o 
  -6   7  11       26.85       26.66      4.66 o 
  -5   7  11        6.85        5.60      2.84 o 
  -4   7  11      190.61      184.11      5.47 o 
  -3   7  11      314.50      303.80      6.89 o 
  -2   7  11       36.63       34.14      1.32 o 
  -1   7  11       11.49       11.57      0.55 o 
   0   7  11       17.31       26.94      0.71 o 
   1   7  11       11.31       12.35      0.55 o 
   2   7  11       36.54       32.40      0.95 o 
   3   7  11      312.44      300.18      5.16 o 
   4   7  11      191.04      165.07      4.06 o 
   5   7  11        6.76        6.85      1.41 o 
   6   7  11       26.35       24.71      2.69 o 
  -6   8  11       43.28       48.33      6.10 o 
  -5   8  11      153.62      138.19      8.04 o 
  -4   8  11      240.77      225.40      9.67 o 
  -3   8  11      200.86      190.26      5.24 o 
  -2   8  11      104.88      101.05      1.94 o 
  -1   8  11      360.33      339.43      3.10 o 
   0   8  11      174.62      155.00      1.63 o 
   1   8  11      363.98      346.59      2.89 o 
   2   8  11      105.10      101.47      1.72 o 
   3   8  11      197.78      193.10      4.11 o 
   4   8  11      242.91      225.42      4.86 o 
   5   8  11      153.57      152.99      4.32 o 
   6   8  11       43.42       43.05      2.94 o 
  -6   9  11        0.49        5.29      3.16 o 
  -5   9  11        0.39        0.27      2.20 o 
  -4   9  11        8.77        6.42      2.78 o 
  -3   9  11       12.46       13.87      2.17 o 
  -2   9  11      601.65      594.58      6.40 o 
  -1   9  11     1558.03     1572.34     11.77 o 
   0   9  11       21.33       19.75      0.68 o 
   1   9  11     1576.55     1600.86     10.50 o 
   2   9  11      596.63      589.15      4.72 o 
   3   9  11       11.37       14.00      1.69 o 
   4   9  11        9.15        4.42      1.21 o 
   5   9  11        0.42        0.96      1.19 o 
   6   9  11        0.46        0.58      1.27 o 
  -6  10  11        0.38        0.62      2.53 o 
  -5  10  11       70.25       72.84      6.07 o 
  -4  10  11       59.60       66.92      5.65 o 
  -3  10  11       75.33       70.31      5.41 o 
  -2  10  11      491.36      473.72      8.67 o 
  -1  10  11       11.76       11.67      0.85 o 
   0  10  11      130.10      124.37      1.97 o 
   1  10  11       12.29       11.97      0.76 o 
   2  10  11      484.05      464.83      4.88 o 
   3  10  11       75.47       63.41      2.59 o 
   4  10  11       60.37       58.21      2.87 o 
   5  10  11       70.74       79.43      3.27 o 
   6  10  11        0.39       -1.20      1.20 o 
  -5  11  11      341.67      343.30     13.07 o 
  -4  11  11       16.27       18.44      3.71 o 
  -3  11  11      153.61      156.58      7.73 o 
  -2  11  11      354.06      344.35      6.02 o 
  -1  11  11      407.12      409.77      4.88 o 
   0  11  11      311.86      300.81      3.96 o 
   1  11  11      406.05      401.04      4.18 o 
   2  11  11      352.08      344.87      4.69 o 
   3  11  11      156.02      154.87      5.35 o 
   4  11  11       16.17       18.39      1.90 o 
   5  11  11      341.29      346.55      6.89 o 
   6  11  11       25.39       25.26      2.82 o 
  -5  12  11       55.33       45.50      5.52 o 
  -4  12  11      256.42      264.73     10.88 o 
  -2  12  11      436.46      416.87     12.31 o 
  -1  12  11       65.22       55.68      1.80 o 
   0  12  11      721.70      687.58      8.10 o 
   1  12  11       63.67       52.54      1.98 o 
   2  12  11      440.69      439.56      4.85 o 
   3  12  11      350.45      345.54      8.22 o 
   4  12  11      255.76      257.01      5.57 o 
   5  12  11       55.01       53.60      3.20 o 
  -2  13  11      350.68      315.33     10.55 o 
  -1  13  11       83.43       82.08      2.26 o 
   0  13  11        0.41        0.27      0.82 o 
   1  13  11       81.71       77.75      1.82 o 
   2  13  11      353.65      334.67      4.50 o 
   3  13  11       22.00       23.41      2.29 o 
   4  13  11      274.41      271.25      6.63 o 
   5  13  11       26.41       30.80      2.58 o 
  -2  14  11      122.01      118.82      6.30 o 
  -1  14  11      145.11      138.42      3.32 o 
   0  14  11      109.93      119.05      2.82 o 
   1  14  11      146.35      139.10      2.70 o 
   2  14  11      119.69      120.34      2.89 o 
   3  14  11       99.13      101.21      3.82 o 
   4  14  11      198.28      182.76      5.49 o 
   5  14  11       20.17       18.92      2.92 o 
  -3  15  11      193.84      211.57      8.85 o 
  -2  15  11       54.89       58.48      4.89 o 
  -1  15  11      322.39      318.05      5.48 o 
   0  15  11      245.06      236.29      4.87 o 
   1  15  11      322.65      323.87      4.46 o 
   2  15  11       55.62       59.68      2.18 o 
   3  15  11      193.75      213.60      8.77 o 
   4  15  11       41.22       40.04      4.17 o 
   5  15  11       76.03       80.47      4.33 o 
  -3  16  11      128.38      133.90      7.15 o 
  -2  16  11       10.36       10.21      2.94 o 
  -1  16  11      260.99      255.52      4.82 o 
   0  16  11      422.48      451.61      9.02 o 
   1  16  11      262.86      255.46      3.90 o 
   2  16  11       10.07       13.02      1.50 o 
   3  16  11      129.07      132.20      5.10 o 
   4  16  11       78.11       68.60      4.39 o 
  -3  17  11       10.34       12.96      3.34 o 
  -2  17  11       23.94       23.78      3.71 o 
  -1  17  11      123.71      125.40      3.83 o 
   0  17  11        3.00        2.42      1.12 o 
   1  17  11      125.75      129.89      2.71 o 
   2  17  11       23.68       26.02      2.82 o 
   3  17  11        9.90       14.34      1.76 o 
   4  17  11        5.50        7.63      1.98 o 
  -4  18  11       24.30       24.45      5.16 o 
  -3  18  11       14.61       15.86      3.37 o 
  -2  18  11       76.38       75.69      5.60 o 
  -1  18  11       17.58       16.56      1.65 o 
   0  18  11        1.72       -0.81      0.98 o 
   1  18  11       17.82       16.17      1.87 o 
   2  18  11       75.59       78.29      3.37 o 
   3  18  11       14.68       11.91      1.92 o 
   4  18  11       24.03       26.24      2.80 o 
  -3  19  11        1.75        2.18      2.62 o 
  -2  19  11      288.99      290.20     11.14 o 
  -1  19  11      114.67      118.25      4.33 o 
   0  19  11       56.38       55.50      2.55 o 
   1  19  11      113.07      117.62      7.70 o 
   2  19  11      290.70      299.03      8.01 o 
   3  19  11        1.70        0.52      1.38 o 
  -2  20  11       14.40       11.62      3.36 o 
  -1  20  11       98.59      102.82      4.09 o 
   0  20  11       79.29       84.45      3.04 o 
   1  20  11       98.17      105.74      4.49 o 
   2  20  11       13.51       13.00      2.52 o 
  -1  21  11       83.43       91.18      5.71 o 
   0  21  11        7.85        7.24      1.62 o 
   1  21  11       82.65       88.10      3.31 o 
   2  21  11        1.59        0.68      2.61 o 
   0   0  12       58.48       46.24      1.36 o 
   1   0  12      610.10      555.66      3.47 o 
   2   0  12      801.67      748.59      6.38 o 
   3   0  12       11.25       13.74      1.27 o 
   4   0  12       11.08       13.59      1.37 o 
   5   0  12       33.17       36.85      2.64 o 
   6   0  12       42.03       38.73      3.73 o 
  -6   1  12        9.17        8.27      2.20 o 
  -5   1  12      109.54      115.63      6.68 o 
  -4   1  12       33.81       30.57      1.83 o 
  -3   1  12      147.11      143.80      3.71 o 
  -2   1  12     1130.70     1137.52      9.70 o 
  -1   1  12      114.59      112.23      1.20 o 
   0   1  12      461.73      504.65      3.04 o 
   1   1  12      117.16      115.29      1.17 o 
   2   1  12     1135.80     1159.64      9.06 o 
   3   1  12      152.15      150.04      3.27 o 
   4   1  12       33.82       32.26      2.63 o 
   5   1  12      109.91      109.87      3.33 o 
   6   1  12        9.04        9.05      1.82 o 
  -6   2  12       99.63      107.61      7.23 o 
  -5   2  12        0.38        1.17      1.55 o 
  -4   2  12      135.33      127.83      3.72 o 
  -3   2  12      333.80      310.53      5.66 o 
  -2   2  12      309.07      304.02      3.65 o 
  -1   2  12      314.76      317.48      2.30 o 
   0   2  12      197.31      207.42      1.65 o 
   1   2  12      308.04      309.75      2.47 o 
   2   2  12      310.95      296.46      3.33 o 
   3   2  12      330.34      309.81      5.02 o 
   4   2  12      135.76      133.70      3.41 o 
   5   2  12        0.37       -0.64      0.94 o 
   6   2  12       98.39       97.83      4.09 o 
  -6   3  12      193.94      203.03     10.79 o 
  -5   3  12        9.11        9.22      1.92 o 
  -4   3  12        4.87        3.70      1.08 o 
  -3   3  12      104.39      103.50      3.06 o 
  -2   3  12       18.55       19.24      0.99 o 
  -1   3  12      225.71      223.73      1.75 o 
   0   3  12      308.50      302.65      2.20 o 
   1   3  12      226.90      221.41      1.77 o 
   2   3  12       16.37       16.80      0.82 o 
   3   3  12      102.98       96.63      2.76 o 
   4   3  12        4.68        3.74      1.04 o 
   5   3  12        9.50        6.28      1.30 o 
   6   3  12      195.06      214.12      5.14 o 
  -6   4  12        6.46        5.98      3.34 o 
  -5   4  12       28.45       24.12      2.77 o 
  -4   4  12       72.29       67.93      4.96 o 
  -3   4  12       82.05       81.43      3.27 o 
  -2   4  12      352.05      349.89      4.05 o 
  -1   4  12       95.50       96.91      1.11 o 
   0   4  12      410.57      422.17      2.80 o 
   1   4  12       95.51       97.66      1.10 o 
   2   4  12      359.83      354.51      3.22 o 
   3   4  12       82.32       81.46      2.69 o 
   4   4  12       72.09       70.59      2.61 o 
   5   4  12       28.40       28.73      2.15 o 
   6   4  12        7.23        6.33      1.52 o 
  -6   5  12        3.74        2.69      2.83 o 
  -5   5  12       98.58       98.14      4.47 o 
  -4   5  12      147.39      145.04      6.48 o 
  -3   5  12       73.47       65.05      2.44 o 
  -2   5  12      209.49      207.88      2.92 o 
  -1   5  12      424.41      415.40      3.08 o 
   0   5  12      265.25      242.87      2.00 o 
   1   5  12      422.30      414.58      2.97 o 
   2   5  12      210.03      206.98      2.32 o 
   3   5  12       75.16       70.14      2.70 o 
   4   5  12      147.62      137.29      3.64 o 
   5   5  12      100.36      107.11      8.02 o 
   6   5  12        3.87        3.20      1.68 o 
  -6   6  12       43.77       35.34      5.39 o 
  -5   6  12       32.58       29.17      4.59 o 
  -4   6  12       62.89       63.77      5.80 o 
  -3   6  12       48.44       40.90      2.77 o 
  -2   6  12      566.02      512.85      5.80 o 
  -1   6  12      612.18      613.75      4.33 o 
   0   6  12        0.24        1.78      0.31 o 
   1   6  12      608.76      607.03      4.31 o 
   2   6  12      563.70      512.27      4.33 o 
   3   6  12       46.71       43.16      2.22 o 
   4   6  12       62.32       63.53      2.63 o 
   5   6  12       32.45       27.93      2.22 o 
   6   6  12       43.48       39.75      2.76 o 
  -6   7  12       80.12       89.30      7.42 o 
  -5   7  12       39.13       40.49      5.50 o 
  -4   7  12       52.41       54.06      6.41 o 
  -3   7  12      274.86      267.99      6.60 o 
  -2   7  12      414.27      434.23      8.34 o 
  -1   7  12      367.56      362.43      3.11 o 
   0   7  12      176.37      179.64      2.34 o 
   1   7  12      368.03      362.35      2.99 o 
   2   7  12      412.02      426.59      4.09 o 
   3   7  12      282.56      280.12      5.06 o 
   4   7  12       52.48       48.76      2.60 o 
   5   7  12       40.08       35.53      2.49 o 
   6   7  12       80.04       87.16      3.70 o 
  -6   8  12       11.03       14.62      4.06 o 
  -5   8  12       15.05       14.88      3.83 o 
  -4   8  12       24.09       28.52      4.31 o 
  -3   8  12       60.61       67.98      4.84 o 
  -2   8  12      300.40      287.07      3.80 o 
  -1   8  12     1623.76     1573.54     11.62 o 
   0   8  12      366.78      366.78      2.85 o 
   1   8  12     1613.08     1539.58     10.29 o 
   2   8  12      299.76      282.93      2.77 o 
   3   8  12       60.77       71.94      2.62 o 
   4   8  12       24.32       27.72      2.12 o 
   5   8  12       15.14       15.42      1.83 o 
   6   8  12       11.19       11.20      1.86 o 
  -6   9  12        5.56        9.57      3.54 o 
  -5   9  12       62.77       58.36      6.26 o 
  -4   9  12       28.31       30.88      4.49 o 
  -3   9  12      892.67      863.05     14.14 o 
  -2   9  12      205.47      201.18      3.08 o 
  -1   9  12        3.27        6.10      0.62 o 
   0   9  12        4.28        2.50      0.52 o 
   1   9  12        3.66        6.74      0.59 o 
   2   9  12      203.82      192.87      2.55 o 
   3   9  12      886.93      855.33     10.60 o 
   4   9  12       28.35       25.80      2.09 o 
   5   9  12       61.06       58.80      3.19 o 
   6   9  12        5.56        6.26      1.65 o 
  -6  10  12       17.47       20.81      4.34 o 
  -5  10  12       60.15       55.64      6.13 o 
  -4  10  12      219.26      207.79      9.58 o 
  -3  10  12      234.41      210.93      9.13 o 
  -2  10  12      214.93      199.50      6.50 o 
  -1  10  12       10.91       12.68      1.21 o 
   0  10  12      486.92      479.42      5.50 o 
   1  10  12       12.31       11.54      0.77 o 
   2  10  12      215.67      197.93      2.67 o 
   3  10  12      232.06      219.12      4.62 o 
   4  10  12      220.29      209.81      4.90 o 
   5  10  12       60.02       61.53      3.22 o 
   6  10  12       17.12       13.82      2.30 o 
  -5  11  12       67.14       82.19      6.79 o 
  -4  11  12      192.88      197.59      9.35 o 
  -3  11  12      214.01      214.80      9.39 o 
  -2  11  12      133.95      142.20      4.37 o 
  -1  11  12        6.02        7.27      0.92 o 
   0  11  12     1513.37     1490.07     13.26 o 
   1  11  12        5.98        6.75      0.71 o 
   2  11  12      136.02      146.56      2.68 o 
   3  11  12      215.21      228.43      4.80 o 
   4  11  12      191.69      190.26      5.39 o 
   5  11  12       68.16       72.40      3.37 o 
  -5  12  12       87.86       82.30      6.68 o 
  -4  12  12      332.82      336.59     12.56 o 
  -2  12  12       55.75       48.79      4.21 o 
  -1  12  12      186.56      195.74      3.44 o 
   0  12  12      115.17      114.05      4.24 o 
   1  12  12      186.80      199.70      2.94 o 
   2  12  12       56.57       49.49      1.50 o 
   3  12  12       56.84       54.98      2.72 o 
   4  12  12      326.22      315.75      6.28 o 
   5  12  12       87.82       82.66      3.67 o 
  -2  13  12       53.68       59.22      4.60 o 
  -1  13  12       77.29       77.62      2.15 o 
   0  13  12       76.36       83.03      2.36 o 
   1  13  12       77.81       77.11      2.05 o 
   2  13  12       56.62       62.05      2.11 o 
   3  13  12       66.05       59.48      3.32 o 
   4  13  12       32.39       30.14      2.36 o 
   5  13  12       37.36       38.65      3.09 o 
  -2  14  12      232.49      244.73      9.26 o 
  -1  14  12      152.66      161.03      3.58 o 
   0  14  12        2.27        0.97      0.74 o 
   1  14  12      151.97      157.03      3.57 o 
   2  14  12      232.55      242.19      4.20 o 
   3  14  12      187.36      187.55      5.22 o 
   4  14  12       85.25       90.84      3.56 o 
   5  14  12       10.25       10.47      1.89 o 
  -3  15  12       34.56       28.39      4.07 o 
  -2  15  12      191.01      199.18      8.47 o 
  -1  15  12       23.51       20.67      1.61 o 
   0  15  12     1357.77     1362.83     20.69 o 
   1  15  12       23.35       20.81      1.31 o 
   2  15  12      190.95      203.77      3.91 o 
   3  15  12       35.23       34.55      2.74 o 
   4  15  12        0.55        1.33      1.27 o 
  -3  16  12       27.60       35.57      4.44 o 
  -2  16  12       86.77       89.07      5.91 o 
  -1  16  12       98.84       98.40      4.24 o 
   0  16  12       17.74       16.01      2.00 o 
   1  16  12      101.50      102.03      2.66 o 
   2  16  12       86.72       83.03      3.29 o 
   3  16  12       27.19       23.85      2.44 o 
   4  16  12        2.15        0.95      1.33 o 
  -3  17  12      238.69      259.64     10.51 o 
  -2  17  12       15.78       13.93      3.14 o 
  -1  17  12      264.25      265.00      4.98 o 
   0  17  12       57.73       62.85      2.63 o 
   1  17  12      263.84      255.36      5.67 o 
   2  17  12       16.11       17.80      2.21 o 
   3  17  12      239.46      266.29      5.58 o 
   4  17  12       62.65       67.86      4.31 o 
  -3  18  12       47.58       53.08      4.98 o 
  -2  18  12        2.10        0.29      2.52 o 
  -1  18  12      326.87      327.04      7.59 o 
   0  18  12        2.77        2.42      1.39 o 
   1  18  12      323.44      330.73      8.13 o 
   2  18  12        2.32        1.87      1.35 o 
   3  18  12       47.76       47.25      3.27 o 
  -3  19  12        4.68        4.03      2.77 o 
  -2  19  12       19.58       20.56      3.98 o 
  -1  19  12       55.07       59.98      3.16 o 
   0  19  12      505.89      515.93      8.29 o 
   1  19  12       54.61       54.79      3.94 o 
   2  19  12       18.52       17.89      3.72 o 
   3  19  12        4.56        4.53      1.58 o 
  -2  20  12       25.06       35.81      4.57 o 
  -1  20  12        4.07        1.37      2.32 o 
   0  20  12       51.74       33.15     10.96 o 
   1  20  12        4.05        2.95      1.32 o 
   2  20  12       25.41       25.64      5.76 o 
  -1  21  12       15.04       10.59      2.45 o 
   0  21  12        2.90        2.00      1.07 o 
   1  21  12       14.94       17.29      1.88 o 
   1   0  13      441.80      442.78      3.00 o 
   2   0  13      406.59      401.59      4.15 o 
   3   0  13       63.51       55.57      2.46 o 
   4   0  13      115.42      119.98      3.16 o 
   5   0  13      207.64      209.33      7.04 o 
   6   0  13       24.16       26.90      4.11 o 
  -6   1  13       11.49        7.84      2.31 o 
  -5   1  13       19.75       25.71      3.01 o 
  -4   1  13      158.98      164.61      3.64 o 
  -3   1  13      198.74      195.94      4.46 o 
  -2   1  13      205.15      221.30      2.83 o 
  -1   1  13     1120.27     1118.77      6.19 o 
   0   1  13      842.23      928.29      5.00 o 
   1   1  13     1098.35     1098.38      5.96 o 
   2   1  13      209.53      218.80      2.99 o 
   3   1  13      200.72      194.66      4.53 o 
   4   1  13      159.58      164.44      4.75 o 
   5   1  13       19.50       25.36      3.63 o 
   6   1  13       11.22        9.01      2.56 o 
  -6   2  13       17.27       16.28      2.69 o 
  -5   2  13      115.61      113.97      5.00 o 
  -4   2  13       13.35       11.50      1.54 o 
  -3   2  13      666.51      628.33      9.14 o 
  -2   2  13      202.92      201.52      2.91 o 
  -1   2  13      228.11      241.14      2.05 o 
   0   2  13     1174.00     1142.95      5.95 o 
   1   2  13      225.34      236.82      1.90 o 
   2   2  13      199.05      199.30      2.68 o 
   3   2  13      669.04      630.58      8.07 o 
   4   2  13       13.44        9.92      1.36 o 
   5   2  13      114.64      124.45      3.64 o 
   6   2  13       16.84       16.07      2.89 o 
  -6   3  13       81.56       86.04      8.30 o 
  -5   3  13       24.94       23.51      2.84 o 
  -4   3  13      140.37      132.51      3.83 o 
  -3   3  13      179.71      175.37      4.16 o 
  -2   3  13        4.16        3.97      0.62 o 
  -1   3  13      134.59      135.39      1.41 o 
   0   3  13       54.44       47.85      0.79 o 
   1   3  13      136.07      137.55      1.47 o 
   2   3  13        3.32        4.04      0.45 o 
   3   3  13      179.96      177.97      3.77 o 
   4   3  13      135.44      133.67      4.64 o 
   5   3  13       25.64       24.53      2.50 o 
   6   3  13       81.68       81.63      3.31 o 
  -6   4  13      107.76      103.12      7.97 o 
  -5   4  13       58.29       63.88      3.95 o 
  -4   4  13       80.76       85.68     11.25 o 
  -3   4  13       26.90       23.83      1.80 o 
  -2   4  13      569.97      559.40      5.72 o 
  -1   4  13       31.66       35.92      0.76 o 
   0   4  13     1259.97     1214.40      6.53 o 
   1   4  13       32.35       36.17      0.85 o 
   2   4  13      566.34      552.06      4.82 o 
   3   4  13       26.12       23.27      2.07 o 
   4   4  13       80.01       87.61      4.94 o 
   5   4  13       57.86       56.49      2.86 o 
   6   4  13      107.07      105.49      4.11 o 
  -6   5  13       64.64       66.58      7.21 o 
  -5   5  13       66.46       71.83      4.91 o 
  -4   5  13      274.03      268.95     17.51 o 
  -3   5  13       30.17       24.66      1.81 o 
  -2   5  13      153.13      150.90      2.75 o 
  -1   5  13      197.59      194.69      2.08 o 
   0   5  13       19.48       16.78      0.60 o 
   1   5  13      195.88      194.22      2.00 o 
   2   5  13      155.02      147.24      2.06 o 
   3   5  13       29.09       24.39      2.13 o 
   4   5  13      272.60      253.73      5.09 o 
   5   5  13       67.23       69.83      2.97 o 
   6   5  13       63.94       71.38      3.89 o 
  -6   6  13       19.65       18.03      4.24 o 
  -5   6  13       40.26       37.64      5.33 o 
  -4   6  13       19.10       15.20      2.15 o 
  -3   6  13      238.42      214.49      6.13 o 
  -2   6  13      391.76      392.79      6.23 o 
  -1   6  13      447.56      423.38      3.51 o 
   0   6  13       74.34       69.47      1.04 o 
   1   6  13      451.51      426.86      3.52 o 
   2   6  13      385.45      392.47      4.11 o 
   3   6  13      233.36      208.12      4.29 o 
   4   6  13       19.00       18.58      2.22 o 
   5   6  13       39.25       40.71      2.66 o 
   6   6  13       20.13       19.06      2.10 o 
  -6   7  13       25.16       21.27      4.65 o 
  -5   7  13       11.85       16.40      4.07 o 
  -4   7  13       14.24       14.63      2.11 o 
  -3   7  13      190.64      178.59     11.56 o 
  -2   7  13      289.91      279.24      3.39 o 
  -1   7  13      112.56      106.78      1.72 o 
   0   7  13      127.91      118.20      1.40 o 
   1   7  13      111.01      103.93      1.63 o 
   2   7  13      290.14      279.32      3.00 o 
   3   7  13      192.18      181.83      4.05 o 
   4   7  13       14.22       15.31      1.70 o 
   5   7  13       11.72       10.50      1.62 o 
   6   7  13       25.37       24.61      2.37 o 
  -6   8  13       41.09       45.70      6.07 o 
  -5   8  13      118.53      117.47      7.92 o 
  -4   8  13       19.80       21.20      3.99 o 
  -3   8  13       71.69       68.85      3.41 o 
  -2   8  13      202.79      198.28      3.07 o 
  -1   8  13      114.73       92.69      1.71 o 
   0   8  13       15.55       18.60      0.88 o 
   1   8  13      115.03       97.43      1.58 o 
   2   8  13      202.97      192.44      2.54 o 
   3   8  13       73.58       71.63      2.63 o 
   4   8  13       19.90       22.05      1.94 o 
   5   8  13      116.73      110.44      3.80 o 
   6   8  13       41.44       43.88      3.01 o 
  -6   9  13       69.00       67.63      7.27 o 
  -5   9  13       52.38       54.03      6.34 o 
  -4   9  13       46.96       54.45      5.82 o 
  -3   9  13      288.93      267.53      6.72 o 
  -2   9  13      631.50      583.23     10.17 o 
  -1   9  13       16.00        8.81      0.75 o 
   0   9  13       76.66       73.78      1.72 o 
   1   9  13       14.17        6.74      0.66 o 
   2   9  13      635.54      601.04      6.34 o 
   3   9  13      288.35      268.37      6.02 o 
   4   9  13       48.28       47.47      2.70 o 
   5   9  13       52.57       45.21      2.88 o 
   6   9  13       69.41       66.47      4.44 o 
  -5  10  13       12.02       14.04      3.67 o 
  -4  10  13       47.91       46.85      5.51 o 
  -3  10  13       85.05       92.79      6.21 o 
  -2  10  13      166.32      172.91      4.89 o 
  -1  10  13      155.60      153.11      2.95 o 
   0  10  13       11.36       15.52      1.09 o 
   1  10  13      156.37      156.47      2.35 o 
   2  10  13      169.31      181.03      2.56 o 
   3  10  13       86.00       92.27      3.04 o 
   4  10  13       48.21       50.36      2.82 o 
   5  10  13       12.56       19.27      2.15 o 
  -5  11  13       73.90       83.19      6.89 o 
  -4  11  13       48.62       56.50      6.04 o 
  -2  11  13       23.23       20.79      3.37 o 
  -1  11  13      194.98      180.72      3.28 o 
   0  11  13       60.10       67.08      1.83 o 
   1  11  13      195.03      175.94      2.55 o 
   2  11  13       24.90       20.60      1.03 o 
   3  11  13       38.71       39.44      2.38 o 
   4  11  13       48.98       50.11      2.88 o 
   5  11  13       74.08       72.95      3.49 o 
  -5  12  13      116.19      103.58      7.56 o 
  -2  12  13      136.11      128.95      6.40 o 
  -1  12  13      143.67      133.99      2.83 o 
   0  12  13      102.32      123.95      2.85 o 
   1  12  13      144.18      131.46      2.35 o 
   2  12  13      133.83      134.90      2.99 o 
   3  12  13      129.81      136.01      3.82 o 
   4  12  13       44.68       39.26      2.65 o 
   5  12  13      116.41      117.90      4.15 o 
  -2  13  13       39.94       33.31      3.99 o 
  -1  13  13        7.27        8.10      1.02 o 
   0  13  13        5.09        8.33      1.04 o 
   1  13  13        7.35        6.43      0.81 o 
   2  13  13       38.49       36.13      2.03 o 
   3  13  13      105.99       99.20      3.37 o 
   4  13  13      363.20      376.64      7.08 o 
   5  13  13       50.71       44.31      3.05 o 
  -3  14  13       72.43       86.13      5.72 o 
  -2  14  13       50.04       50.06      4.59 o 
  -1  14  13       31.26       27.56      1.77 o 
   0  14  13       14.92       14.90      1.51 o 
   1  14  13       32.40       29.70      2.19 o 
   2  14  13       49.12       51.22      2.28 o 
   3  14  13       74.39       75.61      6.30 o 
   4  14  13        8.10        8.68      1.74 o 
   5  14  13      137.59      136.36      6.49 o 
  -3  15  13       11.58       14.60      3.09 o 
  -2  15  13      112.86      116.70      6.56 o 
  -1  15  13      164.41      173.78      3.83 o 
   0  15  13       17.49       17.48      2.06 o 
   1  15  13      163.65      165.23      3.07 o 
   2  15  13      112.85      115.50      3.71 o 
   3  15  13       12.27       15.05      1.79 o 
   4  15  13       28.24       29.27      2.85 o 
  -3  16  13       74.02       91.20      6.28 o 
  -2  16  13       49.51       54.89      4.97 o 
  -1  16  13       46.63       46.35      2.11 o 
   0  16  13       98.87       94.08      6.15 o 
   1  16  13       46.44       45.33      1.78 o 
   2  16  13       49.66       55.19      3.38 o 
   3  16  13       71.55       86.48      2.92 o 
   4  16  13       36.87       36.47      2.84 o 
  -3  17  13        3.51        3.65      2.36 o 
  -2  17  13        6.14        5.21      2.78 o 
  -1  17  13      239.75      243.19      4.93 o 
   0  17  13      264.83      259.73      6.48 o 
   1  17  13      243.16      244.82      4.74 o 
   2  17  13        6.44        5.93      1.53 o 
   3  17  13        3.76        3.48      2.17 o 
   4  17  13       12.42       13.64      1.98 o 
  -3  18  13      109.63      122.17      7.41 o 
  -2  18  13        2.04        2.84      2.54 o 
  -1  18  13       45.29       50.00      2.92 o 
   0  18  13        0.04       -0.93      1.03 o 
   1  18  13       45.49       46.21      2.57 o 
   2  18  13        1.78        1.22      1.48 o 
   3  18  13      110.48      119.20      5.39 o 
  -2  19  13       67.57       78.31      6.03 o 
  -1  19  13      100.62      102.78      4.05 o 
   0  19  13      150.74      137.57      3.83 o 
   1  19  13      101.32      103.77      3.86 o 
   2  19  13       65.97       69.33      4.08 o 
  -2  20  13       29.08       34.16      4.43 o 
  -1  20  13       74.11       83.11      4.34 o 
   0  20  13      156.76      167.04      8.96 o 
   1  20  13       74.77       76.28      3.08 o 
   2  20  13       29.23       30.59      3.50 o 
   0  21  13       29.95       24.83      1.89 o 
   0   0  14      519.20      532.77      4.68 o 
   1   0  14     2208.44     2237.78     12.85 o 
   2   0  14      328.18      293.91      3.48 o 
   3   0  14      132.11      120.15      3.59 o 
   4   0  14       24.42       21.95      2.76 o 
   5   0  14        0.72        0.11      1.18 o 
   6   0  14       32.33       27.98      3.46 o 
  -6   1  14       47.43       56.03      4.47 o 
  -5   1  14        2.79        1.54      1.25 o 
  -4   1  14       64.67       69.98      2.99 o 
  -3   1  14      568.69      541.21      8.43 o 
  -2   1  14      249.39      217.10      2.90 o 
  -1   1  14      500.66      459.73      3.54 o 
   0   1  14     1620.37     1618.54      8.38 o 
   1   1  14      497.87      464.14      3.54 o 
   2   1  14      249.39      219.95      2.55 o 
   3   1  14      567.50      531.60     12.21 o 
   4   1  14       63.85       65.07      2.48 o 
   5   1  14        2.79        3.31      1.48 o 
   6   1  14       48.43       57.20      4.55 o 
  -6   2  14       66.10       69.74      4.60 o 
  -5   2  14       85.16       91.94      9.49 o 
  -4   2  14       44.03       48.19      2.77 o 
  -3   2  14       81.73       79.02      3.67 o 
  -2   2  14     1461.26     1424.44     12.19 o 
  -1   2  14      759.08      745.32      5.08 o 
   0   2  14      222.71      198.06      1.72 o 
   1   2  14      761.85      744.29      5.08 o 
   2   2  14     1462.23     1412.34     10.20 o 
   3   2  14       82.41       85.87      3.10 o 
   4   2  14       44.82       44.03      2.29 o 
   5   2  14       86.59       88.29      3.17 o 
   6   2  14       66.80       64.32      5.60 o 
  -6   3  14       41.69       34.75      5.63 o 
  -5   3  14       18.44       16.67      2.54 o 
  -4   3  14       46.23       51.25      2.61 o 
  -3   3  14      187.46      171.85      4.21 o 
  -2   3  14       19.63       18.75      1.21 o 
  -1   3  14      128.32      134.92      1.53 o 
   0   3  14      612.18      615.53      3.70 o 
   1   3  14      129.31      137.31      1.64 o 
   2   3  14       18.79       18.45      0.91 o 
   3   3  14      183.02      163.22      4.31 o 
   4   3  14       46.50       50.33      2.51 o 
   5   3  14       18.93       16.74      2.67 o 
   6   3  14       42.55       41.97      2.76 o 
  -6   4  14       29.31       20.68      4.85 o 
  -5   4  14       50.00       52.34      4.23 o 
  -4   4  14      166.04      153.53      5.38 o 
  -3   4  14      131.67      125.61      3.54 o 
  -2   4  14      684.81      661.24      8.64 o 
  -1   4  14      253.52      241.25      2.39 o 
   0   4  14       32.06       24.48      0.67 o 
   1   4  14      254.92      241.69      2.32 o 
   2   4  14      681.69      667.03      5.64 o 
   3   4  14      134.16      124.66      3.28 o 
   4   4  14      165.11      153.13      3.85 o 
   5   4  14       51.85       62.65      2.88 o 
   6   4  14       30.27       32.83      2.56 o 
  -6   5  14       39.43       31.71      5.33 o 
  -5   5  14      109.92      111.44      4.93 o 
  -4   5  14      115.11      119.61      4.76 o 
  -3   5  14       75.07       66.57      2.60 o 
  -2   5  14      533.53      516.74      6.85 o 
  -1   5  14     1194.98     1164.32      8.08 o 
   0   5  14       39.79       48.29      0.90 o 
   1   5  14     1199.91     1151.37      8.05 o 
   2   5  14      540.79      533.54      5.46 o 
   3   5  14       77.90       74.63      3.22 o 
   4   5  14      114.27      111.11      3.90 o 
   5   5  14      111.08      118.88      3.82 o 
   6   5  14       38.91       45.84      2.95 o 
  -6   6  14       29.91       38.07      5.79 o 
  -5   6  14       49.29       41.79      5.57 o 
  -4   6  14       34.90       37.44      3.91 o 
  -3   6  14      114.66      130.79      4.90 o 
  -2   6  14      272.59      273.07      4.03 o 
  -1   6  14      263.52      257.96      2.90 o 
   0   6  14      477.32      483.87      3.77 o 
   1   6  14      269.70      266.29      2.77 o 
   2   6  14      272.44      273.07      4.08 o 
   3   6  14      112.60      128.30      3.42 o 
   4   6  14       36.40       46.75      2.63 o 
   5   6  14       48.73       53.10      3.01 o 
   6   6  14       29.36       29.87      2.53 o 
  -6   7  14       40.77       41.72      6.34 o 
  -5   7  14       76.76       90.13      6.97 o 
  -4   7  14      352.12      339.32      8.24 o 
  -3   7  14       75.00       76.36      3.77 o 
  -2   7  14      442.35      414.77      4.55 o 
  -1   7  14       46.38       39.07      1.61 o 
   0   7  14       10.74        5.12      0.59 o 
   1   7  14       46.43       40.65      1.37 o 
   2   7  14      440.90      415.40      5.38 o 
   3   7  14       77.04       82.02      4.09 o 
   4   7  14      354.78      330.53      6.13 o 
   5   7  14       76.35       81.98      3.27 o 
   6   7  14       41.53       48.69      3.13 o 
  -6   8  14        8.83        8.80      3.66 o 
  -5   8  14        6.56        6.72      3.37 o 
  -4   8  14       56.91       45.42      5.43 o 
  -3   8  14      101.18       94.53      4.04 o 
  -2   8  14      152.00      155.07      3.44 o 
  -1   8  14      192.47      176.41      2.62 o 
   0   8  14      897.04      809.92     10.92 o 
   1   8  14      188.50      171.72      2.32 o 
   2   8  14      154.25      160.15      2.44 o 
   3   8  14      102.61      103.25      4.66 o 
   4   8  14       56.65       58.27      2.80 o 
   5   8  14        6.67        3.57      1.36 o 
   6   8  14        8.93        8.96      2.03 o 
  -5   9  14       22.55       26.48      4.81 o 
  -4   9  14       22.03       21.11      4.15 o 
  -3   9  14       34.76       38.51      3.11 o 
  -2   9  14        0.48        0.79      0.91 o 
  -1   9  14      633.53      607.15      6.37 o 
   0   9  14        0.23       -0.06      0.53 o 
   1   9  14      632.02      593.45      5.51 o 
   2   9  14        0.59        0.56      0.57 o 
   3   9  14       34.24       34.70      2.22 o 
   4   9  14       22.88       26.30      3.78 o 
   5   9  14       23.44       25.22      2.31 o 
  -5  10  14       69.84       73.04      7.28 o 
  -4  10  14       55.97       47.38      5.57 o 
  -3  10  14      102.04       99.49      6.75 o 
  -2  10  14       55.78       49.98      2.78 o 
  -1  10  14       88.44       80.70      2.16 o 
   0  10  14       44.45       43.34      1.96 o 
   1  10  14       89.44       77.47      1.68 o 
   2  10  14       56.39       49.69      1.44 o 
   3  10  14      103.70      108.61      3.34 o 
   4  10  14       54.38       47.48      2.77 o 
   5  10  14       69.34       67.62      3.44 o 
  -5  11  14       15.11       15.91      3.83 o 
  -4  11  14       58.13       67.61      6.80 o 
  -2  11  14       36.07       30.44      2.52 o 
  -1  11  14      168.79      170.83      3.25 o 
   0  11  14       13.74       18.79      1.10 o 
   1  11  14      167.45      171.15      2.55 o 
   2  11  14       36.82       31.26      1.72 o 
   3  11  14       76.33       78.65      2.94 o 
   4  11  14       57.04       60.94      3.10 o 
   5  11  14       15.09       15.45      2.03 o 
  -5  12  14       21.74       21.65      4.37 o 
  -2  12  14       12.48       14.05      2.98 o 
  -1  12  14       18.98       21.54      1.41 o 
   0  12  14        1.70        0.06      0.95 o 
   1  12  14       18.80       21.23      1.18 o 
   2  12  14       12.06       12.52      1.23 o 
   3  12  14       70.20       69.14      2.84 o 
   4  12  14        9.50        9.09      2.01 o 
   5  12  14       21.63       19.85      2.22 o 
  -2  13  14      129.63      128.90      6.70 o 
  -1  13  14       16.46       14.35      1.78 o 
   0  13  14       50.03       54.38      3.94 o 
   1  13  14       15.03       12.50      1.01 o 
   2  13  14      127.86      130.44      3.07 o 
   3  13  14        0.33        1.57      1.10 o 
   4  13  14      190.68      172.87      4.73 o 
   5  13  14       58.10       49.33      3.17 o 
  -3  14  14      130.52      141.33      7.34 o 
  -2  14  14       25.81       30.25      4.07 o 
  -1  14  14       25.03       24.01      1.70 o 
   0  14  14       15.71       16.39      1.54 o 
   1  14  14       24.14       23.33      1.36 o 
   2  14  14       26.01       27.14      1.74 o 
   3  14  14      128.11      142.70      4.09 o 
   4  14  14       33.99       33.04      3.57 o 
  -3  15  14        4.73        2.96      2.38 o 
  -2  15  14      109.09      112.30      6.55 o 
  -1  15  14      193.53      198.32      4.18 o 
   0  15  14       20.97       23.75      1.88 o 
   1  15  14      192.58      195.37      3.38 o 
   2  15  14      109.87      115.67      3.36 o 
   3  15  14        4.75        4.32      1.32 o 
   4  15  14       31.60       30.87      2.57 o 
  -3  16  14       42.31       29.27      4.30 o 
  -2  16  14       24.60       36.61      4.46 o 
  -1  16  14      175.50      172.76      3.88 o 
   0  16  14       17.92       17.63      1.70 o 
   1  16  14      173.75      165.59      4.28 o 
   2  16  14       23.57       28.44      2.36 o 
   3  16  14       42.15       38.45      2.53 o 
   4  16  14       12.15        9.50      1.82 o 
  -3  17  14       61.59       59.79      5.30 o 
  -2  17  14        5.41        5.18      2.71 o 
  -1  17  14       48.84       49.62      2.17 o 
   0  17  14       42.79       42.34      2.32 o 
   1  17  14       49.16       46.31      2.31 o 
   2  17  14        5.45        3.33      1.44 o 
   3  17  14       61.22       57.98      8.07 o 
  -3  18  14        6.11        9.45      3.11 o 
  -2  18  14       50.01       51.12      5.45 o 
  -1  18  14        3.44        6.20      1.47 o 
   0  18  14      386.62      371.68      6.69 o 
   1  18  14        3.73        2.55      1.27 o 
   2  18  14       50.92       52.99      3.26 o 
   3  18  14        6.22        5.22      2.04 o 
  -2  19  14       18.59       14.27      3.38 o 
  -1  19  14        7.99        9.84      1.73 o 
   0  19  14      255.58      263.21      5.52 o 
   1  19  14        7.44        8.03      1.72 o 
   2  19  14       18.58       13.89      2.51 o 
  -1  20  14       54.11       53.67      3.02 o 
   0  20  14        3.00        3.08      1.01 o 
   1  20  14       53.87       50.93      2.66 o 
   1   0  15        2.30        1.18      0.47 o 
   2   0  15       66.57       63.70      1.42 o 
   3   0  15       75.38       61.70      2.74 o 
   4   0  15       11.25        8.87      1.53 o 
   5   0  15       18.07       22.64      2.33 o 
   6   0  15      222.56      240.00      8.02 o 
  -6   1  15        6.76        4.93      2.17 o 
  -5   1  15        6.18        4.04      1.88 o 
  -4   1  15        4.60        4.09      1.42 o 
  -3   1  15      463.87      409.82      7.26 o 
  -2   1  15     1250.70     1175.56      9.37 o 
  -1   1  15      379.28      354.57      3.33 o 
   0   1  15      732.78      703.32      4.15 o 
   1   1  15      382.86      354.62      3.33 o 
   2   1  15     1260.97     1170.62      9.53 o 
   3   1  15      464.47      434.30      7.61 o 
   4   1  15        4.38        5.42      1.52 o 
   5   1  15        6.13        5.41      1.30 o 
   6   1  15        6.60        5.34      2.33 o 
  -6   2  15       61.15       73.05      4.69 o 
  -5   2  15       90.59       93.77      4.76 o 
  -4   2  15      257.49      250.69      5.67 o 
  -3   2  15       67.57       72.15      2.84 o 
  -2   2  15       37.67       34.97      1.42 o 
  -1   2  15      244.10      229.03      2.70 o 
   0   2  15      279.89      289.93      2.23 o 
   1   2  15      245.51      234.78      2.57 o 
   2   2  15       36.06       32.77      1.14 o 
   3   2  15       66.98       72.37      2.99 o 
   4   2  15      257.28      255.95      5.92 o 
   5   2  15       89.88       88.88      4.82 o 
   6   2  15       60.33       60.06      3.82 o 
  -6   3  15       23.23       25.19      3.31 o 
  -5   3  15      252.12      252.18      7.85 o 
  -4   3  15       95.28       95.05      3.80 o 
  -3   3  15      199.08      186.40      4.52 o 
  -2   3  15       51.96       42.29      1.52 o 
  -1   3  15     1074.50     1038.62      7.43 o 
   0   3  15       76.67       73.31      1.05 o 
   1   3  15     1072.59     1042.52      7.44 o 
   2   3  15       50.04       41.40      1.31 o 
   3   3  15      195.98      188.23      4.71 o 
   4   3  15       97.14       98.98      3.14 o 
   5   3  15      248.84      269.97      5.63 o 
   6   3  15       23.04       27.56      2.90 o 
  -6   4  15       52.52       59.66      7.11 o 
  -5   4  15       24.13       21.46      2.87 o 
  -4   4  15       35.64       38.61      3.23 o 
  -3   4  15      489.88      461.41      7.69 o 
  -2   4  15      536.33      540.20      6.36 o 
  -1   4  15      870.81      833.50      6.24 o 
   0   4  15       78.29       66.68      1.26 o 
   1   4  15      864.94      823.38      6.22 o 
   2   4  15      539.80      530.69      5.54 o 
   3   4  15      491.09      463.83      8.06 o 
   4   4  15       35.66       35.04      2.26 o 
   5   4  15       24.17       22.38      2.10 o 
   6   4  15       52.23       48.81      3.03 o 
  -6   5  15        7.13        3.83      3.16 o 
  -5   5  15      536.13      574.75     16.12 o 
  -4   5  15       48.16       39.70      6.55 o 
  -3   5  15       90.98       89.65      3.77 o 
  -2   5  15      319.41      306.53      4.42 o 
  -1   5  15      354.32      336.85      3.29 o 
   0   5  15        9.82        5.81      0.59 o 
   1   5  15      358.73      336.97      3.29 o 
   2   5  15      315.12      309.55      4.47 o 
   3   5  15       91.72       88.96      3.35 o 
   4   5  15       49.03       47.95      2.61 o 
   5   5  15      536.18      554.90      8.79 o 
   6   5  15        7.20        9.56      1.71 o 
  -6   6  15       67.34       65.77      7.61 o 
  -5   6  15      201.22      192.18     10.18 o 
  -4   6  15      276.15      262.36      7.31 o 
  -3   6  15      408.83      382.63     14.18 o 
  -2   6  15       57.09       47.44      1.74 o 
  -1   6  15        3.45        0.26      0.46 o 
   0   6  15     1090.17     1011.83      8.11 o 
   1   6  15        3.13        0.92      0.45 o 
   2   6  15       57.13       48.61      1.82 o 
   3   6  15      405.53      375.32      7.22 o 
   4   6  15      275.20      282.47     11.10 o 
   5   6  15      200.92      191.70      5.19 o 
   6   6  15       65.98       67.26      3.88 o 
  -5   7  15       60.41       52.66      6.25 o 
  -4   7  15       87.56       90.89      4.33 o 
  -3   7  15       59.27       65.83      3.55 o 
  -2   7  15      396.75      405.89      5.34 o 
  -1   7  15      285.33      248.51      3.80 o 
   0   7  15      875.55      827.43      8.20 o 
   1   7  15      289.82      253.71      3.09 o 
   2   7  15      393.52      407.87      5.40 o 
   3   7  15       58.89       59.91      2.91 o 
   4   7  15       87.65       87.81      3.23 o 
   5   7  15       59.90       52.69      3.09 o 
   6   7  15      135.06      138.04      5.09 o 
  -5   8  15       61.61       62.34      6.86 o 
  -4   8  15      233.28      236.10     10.81 o 
  -3   8  15       75.38       71.13      3.63 o 
  -2   8  15       41.51       30.15      2.10 o 
  -1   8  15       56.10       57.26      1.65 o 
   0   8  15      306.12      256.28      3.44 o 
   1   8  15       55.41       56.55      1.46 o 
   2   8  15       43.71       38.17      1.73 o 
   3   8  15       76.32       78.44      2.88 o 
   4   8  15      234.71      234.42      5.23 o 
   5   8  15       62.08       66.54      4.26 o 
  -5   9  15       99.85       92.56      7.31 o 
  -4   9  15       23.93       26.74      4.43 o 
  -3   9  15      109.91      101.55      4.26 o 
  -2   9  15       84.95       76.10      4.76 o 
  -1   9  15       66.83       67.60      1.78 o 
   0   9  15      119.77      139.36      2.45 o 
   1   9  15       66.04       65.86      1.56 o 
   2   9  15       85.50       81.26      2.29 o 
   3   9  15      109.87       96.38      3.61 o 
   4   9  15       23.12       20.56      2.81 o 
   5   9  15       99.16      101.59      3.80 o 
  -5  10  15       79.11       81.71      6.87 o 
  -4  10  15       32.98       38.60      5.24 o 
  -3  10  15      166.62      166.85      8.76 o 
  -2  10  15       48.16       49.94      4.34 o 
  -1  10  15      139.74      138.31      2.90 o 
   0  10  15      110.60      115.69      4.17 o 
   1  10  15      142.96      142.35      2.31 o 
   2  10  15       49.42       49.96      1.95 o 
   3  10  15      165.95      173.29      4.29 o 
   4  10  15       33.31       32.50      2.40 o 
   5  10  15       79.21       82.31      3.61 o 
  -5  11  15       67.24       53.84      6.39 o 
  -4  11  15       32.09       33.75      5.15 o 
  -2  11  15      102.04      103.65      4.01 o 
  -1  11  15       46.86       44.81      1.75 o 
   0  11  15       15.22       13.01      0.99 o 
   1  11  15       45.85       41.60      1.47 o 
   2  11  15      100.01       98.69      2.98 o 
   3  11  15      225.85      234.47      5.07 o 
   4  11  15       32.65       28.64      2.35 o 
   5  11  15       68.34       68.34      3.54 o 
  -5  12  15       86.85       88.37      7.07 o 
  -2  12  15       78.18       82.90      5.48 o 
  -1  12  15      223.55      231.20      4.44 o 
   0  12  15       99.14       88.12      3.03 o 
   1  12  15      225.36      232.24      3.36 o 
   2  12  15       77.09       75.57      2.38 o 
   3  12  15       29.47       29.17      2.53 o 
   4  12  15       43.14       38.44      2.72 o 
   5  12  15       86.70       86.95      3.77 o 
  -3  13  15       94.39       90.99      5.94 o 
  -2  13  15      139.43      146.99      7.27 o 
  -1  13  15      181.45      172.58      3.40 o 
   0  13  15       26.97       21.84      1.58 o 
   1  13  15      183.60      171.43      2.85 o 
   2  13  15      139.38      146.21      3.31 o 
   3  13  15       91.90       98.57      3.93 o 
   4  13  15       44.18       47.64      3.45 o 
  -3  14  15       88.85       98.52      6.25 o 
  -2  14  15       40.78       45.85      4.87 o 
  -1  14  15       54.02       58.08      2.37 o 
   0  14  15        1.15       -0.04      0.68 o 
   1  14  15       52.73       52.93      1.85 o 
   2  14  15       40.89       39.72      2.28 o 
   3  14  15       88.83       92.87      4.19 o 
   4  14  15       11.90       15.64      2.48 o 
  -3  15  15       38.45       42.75      4.93 o 
  -2  15  15        6.65        2.61      2.35 o 
  -1  15  15       52.73       51.57      2.21 o 
   0  15  15       18.64       19.47      1.75 o 
   1  15  15       51.46       48.92      1.81 o 
   2  15  15        7.17        7.17      1.51 o 
   3  15  15       39.36       39.43      3.03 o 
   4  15  15      130.77      134.56      4.41 o 
  -3  16  15        4.09        6.77      2.61 o 
  -2  16  15       10.92        6.42      2.75 o 
  -1  16  15        6.94        8.02      1.25 o 
   0  16  15        6.09        5.91      1.10 o 
   1  16  15        7.13        7.54      1.31 o 
   2  16  15       10.52       12.25      1.78 o 
   3  16  15        3.83        2.71      1.41 o 
  -3  17  15        7.27        5.75      2.89 o 
  -2  17  15       18.78       15.89      3.56 o 
  -1  17  15       27.83       33.30      2.66 o 
   0  17  15        8.46        9.38      1.28 o 
   1  17  15       27.46       33.56      2.06 o 
   2  17  15       17.86       18.05      2.12 o 
   3  17  15        7.46        6.67      2.10 o 
  -2  18  15       17.99       20.48      3.85 o 
  -1  18  15        7.40        5.74      1.55 o 
   0  18  15      121.43      108.05      8.15 o 
   1  18  15        6.90        8.44      1.76 o 
   2  18  15       18.65       17.64      2.14 o 
  -2  19  15       61.83       59.36      5.23 o 
  -1  19  15       14.33       18.48      2.10 o 
   0  19  15        0.06        0.67      1.23 o 
   1  19  15       14.09       14.80      2.69 o 
   2  19  15       62.09       59.27      4.00 o 
   0  20  15        1.88        2.26      0.88 o 
   0   0  16     4201.61     3997.29     32.31 o 
   1   0  16      433.80      433.35      3.90 o 
   2   0  16      472.06      433.76      5.97 o 
   3   0  16      246.93      225.51      5.22 o 
   4   0  16        2.17        1.55      1.39 o 
   5   0  16        3.57        4.50      1.51 o 
   6   0  16       30.06       30.29      3.56 o 
  -6   1  16       32.92       39.79      4.02 o 
  -5   1  16       68.24       68.42      4.31 o 
  -4   1  16      312.85      313.09      6.60 o 
  -3   1  16       41.23       40.08      2.89 o 
  -2   1  16      643.51      645.57      6.38 o 
  -1   1  16       75.42       70.05      1.67 o 
   0   1  16      510.79      496.46      4.07 o 
   1   1  16       72.92       65.50      1.37 o 
   2   1  16      642.99      656.36      6.44 o 
   3   1  16       40.61       38.95      2.56 o 
   4   1  16      315.38      315.04      6.73 o 
   5   1  16       68.20       75.30      3.70 o 
   6   1  16       31.89       32.96      4.77 o 
  -6   2  16       25.04       19.82      5.55 o 
  -5   2  16       69.42       68.30      4.39 o 
  -4   2  16       33.50       29.95      2.34 o 
  -3   2  16       61.79       58.36      2.77 o 
  -2   2  16       59.89       56.95      1.72 o 
  -1   2  16      865.05      843.53      6.39 o 
   0   2  16        0.12        0.25      0.45 o 
   1   2  16      867.95      848.23      6.39 o 
   2   2  16       58.36       55.82      1.89 o 
   3   2  16       62.17       54.25      2.72 o 
   4   2  16       32.99       30.40      2.51 o 
   5   2  16       70.95       69.67      5.12 o 
   6   2  16       25.02       21.15      3.23 o 
  -6   3  16        2.62       -0.53      1.70 o 
  -5   3  16       23.77       24.77      3.07 o 
  -4   3  16       16.81       13.45      2.23 o 
  -3   3  16       75.68       88.76      3.20 o 
  -2   3  16      999.26      964.73      9.36 o 
  -1   3  16     1818.88     1733.75     11.53 o 
   0   3  16      649.17      651.00      6.00 o 
   1   3  16     1825.37     1743.74     11.53 o 
   2   3  16     1003.54      964.11      9.78 o 
   3   3  16       73.24       82.74      3.21 o 
   4   3  16       17.48       15.33      1.95 o 
   5   3  16       23.87       24.30      2.18 o 
   6   3  16        2.52        0.73      1.63 o 
  -6   4  16        0.38        2.11      3.00 o 
  -5   4  16       90.93       85.46     10.90 o 
  -4   4  16       21.02       22.50      2.75 o 
  -3   4  16      292.72      292.33      5.96 o 
  -2   4  16       43.04       40.50      1.71 o 
  -1   4  16      130.03      117.82      1.92 o 
   0   4  16       26.99       22.97      1.08 o 
   1   4  16      127.83      114.92      1.81 o 
   2   4  16       43.29       44.42      1.77 o 
   3   4  16      299.99      302.60      6.33 o 
   4   4  16       21.03       21.61      2.21 o 
   5   4  16       89.22       95.46      3.48 o 
   6   4  16        0.38       -1.20      1.26 o 
  -5   5  16       44.87       53.21      4.18 o 
  -4   5  16       61.97       63.58      4.43 o 
  -3   5  16      155.72      161.59      6.77 o 
  -2   5  16      468.51      461.85      6.50 o 
  -1   5  16      768.42      753.44      6.18 o 
   0   5  16       41.69       60.59      1.49 o 
   1   5  16      758.83      733.47      6.47 o 
   2   5  16      470.21      465.93      5.90 o 
   3   5  16      159.52      160.50      4.55 o 
   4   5  16       63.36       64.13      3.29 o 
   5   5  16       44.65       42.55      2.77 o 
   6   5  16       11.64        8.79      1.89 o 
  -5   6  16       12.45        9.89      3.71 o 
  -4   6  16       32.71       34.43      3.24 o 
  -3   6  16      171.82      175.03      5.70 o 
  -2   6  16      133.13      118.58      2.97 o 
  -1   6  16      173.58      158.09      2.41 o 
   0   6  16        1.56       -0.48      0.68 o 
   1   6  16      173.11      155.81      2.37 o 
   2   6  16      135.50      120.38      2.75 o 
   3   6  16      171.07      174.26      6.51 o 
   4   6  16       32.78       31.86      3.03 o 
   5   6  16       12.65        8.09      2.33 o 
   6   6  16       31.59       32.93      4.18 o 
  -5   7  16       14.26       14.88      4.10 o 
  -4   7  16      195.41      196.33      6.41 o 
  -3   7  16       37.90       39.35      3.16 o 
  -2   7  16       73.05       69.82      2.35 o 
  -1   7  16       85.95       67.32      1.70 o 
   0   7  16       38.33       39.83      1.43 o 
   1   7  16       87.89       69.37      1.60 o 
   2   7  16       74.16       73.68      2.20 o 
   3   7  16       37.93       38.89      2.71 o 
   4   7  16      191.95      209.54      4.95 o 
   5   7  16       14.29       12.05      1.81 o 
  -5   8  16       80.05       81.05      7.98 o 
  -4   8  16       14.09       15.29      3.93 o 
  -3   8  16       87.70       83.65      4.03 o 
  -2   8  16      141.40      147.84      4.05 o 
  -1   8  16      118.29      104.76      2.09 o 
   0   8  16      500.35      472.95      5.20 o 
   1   8  16      118.36      108.55      1.99 o 
   2   8  16      142.59      142.64      3.04 o 
   3   8  16       87.72       77.94      3.31 o 
   4   8  16       13.61       13.21      1.77 o 
   5   8  16       80.36       88.10      3.56 o 
  -5   9  16        5.67        7.49      3.33 o 
  -4   9  16       54.48       62.20      6.64 o 
  -3   9  16      123.65      121.90      4.84 o 
  -2   9  16      161.04      150.73      4.14 o 
  -1   9  16        0.48        1.06      0.62 o 
   0   9  16       44.82       52.40      1.59 o 
   1   9  16        0.35        0.35      0.55 o 
   2   9  16      158.68      154.67      3.22 o 
   3   9  16      124.28      113.38      4.04 o 
   4   9  16       53.72       55.56      3.77 o 
   5   9  16        5.63        2.76      1.46 o 
  -5  10  16       22.58       21.09      4.60 o 
  -4  10  16       85.39       93.58      7.28 o 
  -3  10  16       35.75       30.78      4.69 o 
  -2  10  16      100.14      102.97      5.87 o 
  -1  10  16       38.72       40.09      1.74 o 
   0  10  16       84.36       87.76      2.02 o 
   1  10  16       38.50       37.32      1.45 o 
   2  10  16       97.50      101.93      2.87 o 
   3  10  16       34.48       39.28      2.81 o 
   4  10  16       85.58      100.88      3.61 o 
   5  10  16       21.55       21.31      2.27 o 
  -5  11  16       13.95       14.02      3.91 o 
  -4  11  16       33.83       29.72      4.99 o 
  -2  11  16        3.36        3.74      1.73 o 
  -1  11  16      290.43      274.78      4.40 o 
   0  11  16       43.63       40.54      2.38 o 
   1  11  16      286.86      266.48      3.87 o 
   2  11  16        3.48        2.13      0.91 o 
   3  11  16       29.04       31.77      3.59 o 
   4  11  16       32.93       37.01      2.64 o 
   5  11  16       14.07       15.44      2.04 o 
  -2  12  16       24.87       28.70      3.85 o 
  -1  12  16       85.81       89.29      2.43 o 
   0  12  16        0.03        0.29      0.57 o 
   1  12  16       87.08       88.04      2.61 o 
   2  12  16       24.96       23.29      1.63 o 
   3  12  16       43.72       41.88      3.05 o 
   4  12  16       55.02       54.65      3.35 o 
   5  12  16       50.14       58.78      4.87 o 
  -3  13  16       22.15       25.13      3.75 o 
  -2  13  16       40.38       30.50      4.06 o 
  -1  13  16       58.49       63.14      2.13 o 
   0  13  16       32.80       33.26      2.00 o 
   1  13  16       59.93       67.43      1.99 o 
   2  13  16       39.65       35.58      2.41 o 
   3  13  16       22.21       23.99      2.43 o 
   4  13  16      102.69      108.45      3.89 o 
  -3  14  16       27.66       28.01      4.14 o 
  -2  14  16       27.93       29.31      4.03 o 
  -1  14  16        8.20        7.27      1.30 o 
   0  14  16      292.92      294.01      5.08 o 
   1  14  16        7.91        7.28      0.99 o 
   2  14  16       29.00       28.10      2.03 o 
   3  14  16       28.49       29.62      5.33 o 
   4  14  16       43.73       43.67      4.94 o 
  -3  15  16       91.25       97.85      6.31 o 
  -2  15  16       30.04       29.38      4.10 o 
  -1  15  16        3.51        1.97      1.00 o 
   0  15  16       80.29       64.44      2.11 o 
   1  15  16        3.63        1.60      1.07 o 
   2  15  16       30.67       30.77      2.47 o 
   3  15  16       90.35       87.76      4.60 o 
   4  15  16       53.81       63.78      4.08 o 
  -3  16  16      104.37      111.35      7.00 o 
  -2  16  16      134.23      136.38      7.48 o 
  -1  16  16       43.98       45.41      2.07 o 
   0  16  16      230.61      242.66      4.55 o 
   1  16  16       43.91       39.31      2.20 o 
   2  16  16      132.73      135.14      5.13 o 
   3  16  16      104.26      115.42      4.40 o 
  -3  17  16        1.63        0.17      2.41 o 
  -2  17  16       41.30       48.96      5.31 o 
  -1  17  16       68.87       83.06      4.87 o 
   0  17  16       50.23       46.34      2.12 o 
   1  17  16       69.29       77.38      2.72 o 
   2  17  16       41.19       39.99      3.88 o 
   3  17  16        1.70        3.94      1.90 o 
  -2  18  16        2.62        4.44      2.52 o 
  -1  18  16       88.08       92.40      3.80 o 
   0  18  16       43.08       33.58      5.64 o 
   1  18  16       88.83       87.97      3.57 o 
   2  18  16        2.90        2.56      1.99 o 
  -1  19  16       75.05       71.29      3.32 o 
   0  19  16        8.25        8.68      1.27 o 
   1  19  16       73.83       68.38      2.93 o 
   1   0  17       21.77       18.79      0.93 o 
   2   0  17       52.24       48.09      1.86 o 
   3   0  17       38.97       31.19      2.38 o 
   4   0  17        0.12        0.04      2.14 o 
   5   0  17        4.07        5.70      1.63 o 
   6   0  17       14.69       14.09      3.55 o 
  -6   1  17       46.43       57.54      6.30 o 
  -5   1  17       81.45       73.28      4.66 o 
  -4   1  17       14.75       14.14      1.85 o 
  -3   1  17       83.27       84.35      3.22 o 
  -2   1  17       37.36       38.16      1.74 o 
  -1   1  17      181.39      168.59      2.66 o 
   0   1  17      101.71      101.12      1.79 o 
   1   1  17      185.05      179.02      4.53 o 
   2   1  17       36.15       36.76      1.76 o 
   3   1  17       84.57       86.50      3.30 o 
   4   1  17       14.54       11.69      2.23 o 
   5   1  17       81.73       79.73      3.77 o 
   6   1  17       46.19       47.16      5.83 o 
  -6   2  17       33.16       36.58      5.07 o 
  -5   2  17       30.72       36.61      4.02 o 
  -4   2  17      110.86      103.88      3.80 o 
  -3   2  17       79.19       78.21      3.09 o 
  -2   2  17       87.66       74.11      2.93 o 
  -1   2  17      337.82      329.22      3.51 o 
   0   2  17      134.51      128.22      2.02 o 
   1   2  17      346.40      329.86      3.70 o 
   2   2  17       84.65       69.26      2.13 o 
   3   2  17       81.03       71.18      3.11 o 
   4   2  17      111.83      122.51      4.21 o 
   5   2  17       31.30       30.08      2.76 o 
   6   2  17       32.65       34.22      5.29 o 
  -6   3  17       19.45       22.70      4.07 o 
  -5   3  17       20.16       20.21      3.98 o 
  -4   3  17       56.64       55.62      6.08 o 
  -3   3  17      442.87      435.98      7.77 o 
  -2   3  17       43.64       41.13      1.77 o 
  -1   3  17       26.89       30.68      1.22 o 
   0   3  17     1510.32     1464.08     11.16 o 
   1   3  17       27.12       30.06      1.18 o 
   2   3  17       42.84       38.81      1.81 o 
   3   3  17      442.18      430.48      8.21 o 
   4   3  17       56.30       52.35      3.30 o 
   5   3  17       19.63       18.09      2.33 o 
   6   3  17       19.09       21.33      3.04 o 
  -5   4  17       17.54       17.12      2.68 o 
  -4   4  17      173.51      160.01     12.48 o 
  -3   4  17      201.55      202.72      5.01 o 
  -2   4  17      339.35      319.98     10.83 o 
  -1   4  17       28.08       29.09      1.20 o 
   0   4  17       82.62       87.40      1.82 o 
   1   4  17       26.20       27.15      1.17 o 
   2   4  17      343.48      311.32      4.65 o 
   3   4  17      203.22      200.26      5.18 o 
   4   4  17      173.60      168.82      5.03 o 
   5   4  17       17.63       18.74      2.34 o 
  -5   5  17        0.87        1.76      1.70 o 
  -4   5  17       29.15       30.91      3.14 o 
  -3   5  17      129.30      119.33      4.86 o 
  -2   5  17       47.56       50.37      1.92 o 
  -1   5  17      612.39      563.80      5.42 o 
   0   5  17      963.70      907.18      8.31 o 
   1   5  17      611.59      573.94      5.43 o 
   2   5  17       46.73       53.70      1.93 o 
   3   5  17      132.02      119.74      4.35 o 
   4   5  17       29.59       26.28      2.49 o 
   5   5  17        0.71        0.27      1.41 o 
  -5   6  17       33.48       41.30      6.13 o 
  -4   6  17       82.63       78.97      4.29 o 
  -3   6  17       97.44       92.18      4.36 o 
  -2   6  17      261.07      263.12      4.53 o 
  -1   6  17      465.81      446.20      4.91 o 
   0   6  17       25.54       19.43      1.13 o 
   1   6  17      464.45      444.18      4.59 o 
   2   6  17      262.92      267.48      4.31 o 
   3   6  17       95.50       93.30      3.64 o 
   4   6  17       83.39       75.39      3.70 o 
   5   6  17       33.08       39.01      3.18 o 
  -5   7  17      106.06      108.95      8.11 o 
  -4   7  17       55.20       59.23      7.53 o 
  -3   7  17       79.05       79.29      4.25 o 
  -2   7  17      380.53      368.41      6.86 o 
  -1   7  17      150.13      150.17      2.64 o 
   0   7  17      137.17      138.22      2.90 o 
   1   7  17      153.17      153.90      2.42 o 
   2   7  17      386.07      381.61      5.38 o 
   3   7  17       78.67       73.33      3.31 o 
   4   7  17       55.09       60.98      3.50 o 
   5   7  17      107.35      116.36      4.01 o 
  -5   8  17       50.45       62.14      7.20 o 
  -4   8  17       24.92       25.49      4.65 o 
  -3   8  17      109.48      133.60      7.71 o 
  -2   8  17      156.63      146.55      4.15 o 
  -1   8  17        8.05        5.44      0.78 o 
   0   8  17        0.00        0.22      0.61 o 
   1   8  17        8.12        7.94      1.02 o 
   2   8  17      157.25      148.77      3.19 o 
   3   8  17      108.67      118.80      4.18 o 
   4   8  17       23.32       25.75      2.58 o 
   5   8  17       50.54       59.35      4.86 o 
  -5   9  17       86.31       87.02      7.30 o 
  -4   9  17       41.22       40.93      5.57 o 
  -3   9  17       93.51       93.70      6.40 o 
  -2   9  17      213.34      213.78      6.02 o 
  -1   9  17      124.93      121.53      2.55 o 
   0   9  17      257.57      245.42      5.44 o 
   1   9  17      124.26      121.96      2.35 o 
   2   9  17      211.30      211.10      3.89 o 
   3   9  17       94.56       90.98      3.69 o 
   4   9  17       41.61       40.79      4.38 o 
   5   9  17       86.29       90.55      3.77 o 
  -5  10  17       18.82       25.88      5.03 o 
  -4  10  17      319.56      333.57     13.56 o 
  -3  10  17       53.92       56.59      3.97 o 
  -2  10  17       10.92       10.43      1.85 o 
  -1  10  17      107.34      107.68      2.43 o 
   0  10  17        0.42        0.03      0.60 o 
   1  10  17      109.43      110.35      2.26 o 
   2  10  17       11.14       10.02      1.20 o 
   3  10  17       53.51       58.30      3.44 o 
   4  10  17      321.75      326.54     10.52 o 
   5  10  17       19.23       23.64      2.44 o 
  -4  11  17       26.64       30.14      5.23 o 
  -2  11  17       48.03       54.35      3.51 o 
  -1  11  17       75.99       70.77      2.02 o 
   0  11  17       61.44       60.93      2.22 o 
   1  11  17       75.38       70.70      1.86 o 
   2  11  17       47.70       51.80      2.18 o 
   3  11  17      116.88      103.02      4.38 o 
   4  11  17       27.06       25.17      3.09 o 
   5  11  17       18.18       20.60      4.69 o 
  -3  12  17       64.60       64.46      5.08 o 
  -2  12  17      173.70      157.47      5.29 o 
  -1  12  17      173.58      178.50      3.52 o 
   0  12  17        3.45        4.43      0.89 o 
   1  12  17      170.35      176.00      2.98 o 
   2  12  17      173.87      166.35      4.02 o 
   3  12  17       64.84       67.93      3.55 o 
   4  12  17       34.79       35.13      3.05 o 
  -3  13  17       45.99       40.73      4.81 o 
  -2  13  17       67.51       68.94      5.22 o 
  -1  13  17       71.56       72.84      2.28 o 
   0  13  17       18.97       17.96      2.22 o 
   1  13  17       72.84       72.26      2.07 o 
   2  13  17       68.05       67.64      2.68 o 
   3  13  17       44.78       44.59      3.19 o 
   4  13  17       39.02       47.94      3.51 o 
  -3  14  17       30.70       28.71      4.19 o 
  -2  14  17       86.52       81.41      5.75 o 
  -1  14  17      205.54      226.77      4.52 o 
   0  14  17      298.07      288.44      4.50 o 
   1  14  17      204.06      213.16      9.25 o 
   2  14  17       86.06       85.23      3.00 o 
   3  14  17       30.28       30.45      2.61 o 
   4  14  17       32.12       33.54      3.05 o 
  -3  15  17        3.93        3.46      2.43 o 
  -2  15  17      154.32      162.66      8.24 o 
  -1  15  17       11.65       12.20      1.67 o 
   0  15  17        1.08        2.62      0.91 o 
   1  15  17       11.87       13.30      1.49 o 
   2  15  17      153.31      157.20      5.39 o 
   3  15  17        3.77        8.87      1.82 o 
  -3  16  17       87.30       84.78      6.29 o 
  -2  16  17       22.84       29.02      4.32 o 
  -1  16  17        9.67       10.98      1.67 o 
   0  16  17       51.31       57.92      2.26 o 
   1  16  17        9.68        9.83      1.38 o 
   2  16  17       22.90       19.02      2.15 o 
   3  16  17       86.55       87.90      4.77 o 
  -2  17  17       47.72       56.97      5.32 o 
  -1  17  17       37.34       38.80      2.70 o 
   0  17  17      120.88      130.28      5.65 o 
   1  17  17       37.49       34.86      2.10 o 
   2  17  17       46.22       54.02      3.25 o 
  -1  18  17       69.50       75.36      5.63 o 
   0  18  17       24.97       26.20      1.90 o 
   1  18  17       69.21       76.67      3.04 o 
   0   0  18       20.02       19.53      1.37 o 
   1   0  18      116.84      112.57      2.04 o 
   2   0  18      128.08      130.32      2.92 o 
   3   0  18      117.37      101.86      3.66 o 
   4   0  18      280.91      264.14      6.33 o 
   5   0  18        3.85        0.92      1.38 o 
  -5   1  18       84.55       94.62      8.68 o 
  -4   1  18      266.32      254.91      6.17 o 
  -3   1  18       96.78      100.08      4.16 o 
  -2   1  18       13.38       14.51      1.25 o 
  -1   1  18      222.28      221.72      2.96 o 
   0   1  18      119.63      108.80      1.91 o 
   1   1  18      221.47      214.61      2.91 o 
   2   1  18       13.10       14.11      1.22 o 
   3   1  18       99.24      100.46      3.67 o 
   4   1  18      265.39      254.38      6.26 o 
   5   1  18       83.05       84.69      4.48 o 
  -5   2  18       52.91       45.58      4.00 o 
  -4   2  18       44.71       46.31      3.01 o 
  -3   2  18       71.27       65.41      2.94 o 
  -2   2  18        7.68        8.17      0.99 o 
  -1   2  18      180.50      186.37      2.69 o 
   0   2  18        3.97        4.28      0.68 o 
   1   2  18      184.48      188.39      2.70 o 
   2   2  18        8.47        6.54      1.13 o 
   3   2  18       72.21       68.94      5.20 o 
   4   2  18       43.41       34.45      2.73 o 
   5   2  18       52.62       49.00      3.45 o 
  -5   3  18        1.02        0.35      1.73 o 
  -4   3  18      122.29      122.03      5.32 o 
  -3   3  18       80.97       71.53      3.10 o 
  -2   3  18      196.40      188.30      3.63 o 
  -1   3  18      131.43      141.49      2.32 o 
   0   3  18      184.29      196.60      2.79 o 
   1   3  18      131.02      137.64      2.28 o 
   2   3  18      193.93      179.37      3.45 o 
   3   3  18       80.22       71.26      3.19 o 
   4   3  18      120.86      126.15      4.46 o 
   5   3  18        0.93       -0.39      1.28 o 
  -5   4  18       15.83       12.71      2.52 o 
  -4   4  18       68.55       78.21      4.35 o 
  -3   4  18      120.71      105.35      3.68 o 
  -2   4  18      108.13      103.45      2.64 o 
  -1   4  18      448.03      412.35      4.42 o 
   0   4  18      171.08      170.65      2.80 o 
   1   4  18      450.88      415.38      4.73 o 
   2   4  18      107.17      104.29      2.65 o 
   3   4  18      119.14      114.43      4.00 o 
   4   4  18       69.47       74.48      6.75 o 
   5   4  18       15.19        9.73      1.97 o 
  -5   5  18        6.92       10.60      3.83 o 
  -4   5  18        7.50        5.48      5.84 o 
  -3   5  18       62.44       62.74      3.86 o 
  -2   5  18       92.92       87.67      3.17 o 
  -1   5  18      118.82      126.99      2.24 o 
   0   5  18      111.12       97.80      2.11 o 
   1   5  18      122.98      131.16      2.25 o 
   2   5  18       96.47       94.79      2.56 o 
   3   5  18       61.08       59.18      3.69 o 
   4   5  18        7.30        5.95      1.60 o 
   5   5  18        7.20        4.27      2.03 o 
  -5   6  18       19.82       24.15      4.96 o 
  -4   6  18        5.93       10.87      2.21 o 
  -3   6  18       19.53       18.58      2.50 o 
  -2   6  18      271.74      279.36      4.47 o 
  -1   6  18      224.68      220.06      3.03 o 
   0   6  18       41.66       34.53      1.43 o 
   1   6  18      227.03      219.57      3.00 o 
   2   6  18      267.83      269.75      4.44 o 
   3   6  18       18.60       13.84      2.35 o 
   4   6  18        5.41        4.72      1.62 o 
   5   6  18       19.44       17.87      2.42 o 
  -5   7  18        5.60        3.15      2.99 o 
  -4   7  18      119.79      115.82      5.21 o 
  -3   7  18       43.69       44.16      3.56 o 
  -2   7  18      194.86      190.11      5.22 o 
  -1   7  18       94.80       86.56      3.42 o 
   0   7  18      536.69      496.29      5.52 o 
   1   7  18       93.56       86.91      2.00 o 
   2   7  18      192.88      185.55      3.63 o 
   3   7  18       44.68       41.26      2.87 o 
   4   7  18      121.31      118.72      4.46 o 
   5   7  18        5.98        7.47      1.93 o 
  -5   8  18       87.86       93.05      7.80 o 
  -4   8  18      106.62      105.14      7.63 o 
  -3   8  18       53.58       51.42      3.98 o 
  -2   8  18       78.49       76.24      2.73 o 
  -1   8  18      113.01      105.10      2.19 o 
   0   8  18       56.44       59.62      1.75 o 
   1   8  18      112.71      109.46      2.25 o 
   2   8  18       80.07       84.62      2.52 o 
   3   8  18       53.74       51.86      3.31 o 
   4   8  18      106.41      109.06      4.44 o 
   5   8  18       88.34       91.17      4.36 o 
  -4   9  18       84.00       89.85      7.37 o 
  -3   9  18       77.34       78.25      4.80 o 
  -2   9  18      205.85      207.84      6.07 o 
  -1   9  18       23.40       21.76      1.34 o 
   0   9  18       31.76       29.92      1.90 o 
   1   9  18       23.44       21.08      1.43 o 
   2   9  18      207.08      199.01      3.87 o 
   3   9  18       76.65       83.85      3.69 o 
   4   9  18       84.39       81.45      3.93 o 
   5   9  18       39.62       40.51      4.10 o 
  -4  10  18       44.21       50.54      6.30 o 
  -3  10  18      276.91      287.41     11.51 o 
  -2  10  18      103.32      101.54      4.32 o 
  -1  10  18      139.81      139.12      2.80 o 
   0  10  18      304.83      312.94      4.65 o 
   1  10  18      139.54      135.08      2.55 o 
   2  10  18      101.39      105.13      2.85 o 
   3  10  18      280.26      288.57      7.89 o 
   4  10  18       43.29       47.73      3.46 o 
  -4  11  18        8.95        6.99      3.04 o 
  -3  11  18        7.40       11.83      2.94 o 
  -2  11  18        1.36        1.68      1.42 o 
  -1  11  18       55.29       49.03      1.80 o 
   0  11  18      281.54      276.23      6.05 o 
   1  11  18       55.27       48.48      1.66 o 
   2  11  18        1.58        1.09      0.99 o 
   3  11  18        7.11        6.23      1.61 o 
   4  11  18        8.79        3.74      1.92 o 
  -3  12  18       93.05      113.80      6.70 o 
  -2  12  18       52.46       44.58      3.37 o 
  -1  12  18      119.61      122.20      2.83 o 
   0  12  18        7.19        4.29      0.89 o 
   1  12  18      119.61      120.94      2.92 o 
   2  12  18       51.56       49.74      2.51 o 
   3  12  18       91.76      104.80      5.81 o 
   4  12  18       93.29      100.89      4.80 o 
  -3  13  18       77.46       82.30      5.89 o 
  -2  13  18      129.55      143.61      7.51 o 
  -1  13  18      268.11      293.19      4.38 o 
   0  13  18      101.08       90.81      9.33 o 
   1  13  18      269.73      283.29      4.28 o 
   2  13  18      130.30      136.23      4.15 o 
   3  13  18       77.30       77.74      4.55 o 
   4  13  18      200.33      215.97      6.43 o 
  -3  14  18       55.11       53.00      4.94 o 
  -2  14  18      109.70      133.62      7.34 o 
  -1  14  18       19.96       16.18      1.41 o 
   0  14  18       10.45       11.58      1.22 o 
   1  14  18       19.66       17.51      1.64 o 
   2  14  18      107.58      117.96      3.57 o 
   3  14  18       55.66       60.48      3.49 o 
  -3  15  18      101.51      117.42      7.28 o 
  -2  15  18       11.09       15.31      3.53 o 
  -1  15  18       33.16       34.88      2.32 o 
   0  15  18        4.61        7.50      1.09 o 
   1  15  18       32.71       32.16      2.06 o 
   2  15  18       11.35       10.46      1.88 o 
   3  15  18      102.51      111.31      4.35 o 
  -2  16  18      327.47      342.72     12.71 o 
  -1  16  18      193.69      198.12      4.83 o 
   0  16  18      226.99      243.02      5.29 o 
   1  16  18      193.16      204.17      4.39 o 
   2  16  18      328.44      337.07     15.13 o 
  -2  17  18       15.06       12.65      3.05 o 
  -1  17  18      124.97      123.51      4.05 o 
   0  17  18        2.54        3.05      1.02 o 
   1  17  18      123.59      126.10      3.42 o 
   2  17  18       15.34       16.23      2.11 o 
  -1  18  18        5.08        4.73      2.57 o 
   0  18  18        0.58        2.53      0.94 o 
   1  18  18        5.57        5.63      1.59 o 
   1   0  19       47.37       46.18      1.44 o 
   2   0  19      151.55      149.02      3.21 o 
   3   0  19      199.79      208.87      5.38 o 
   4   0  19      102.36      103.82      4.05 o 
   5   0  19        3.63        3.49      2.08 o 
  -5   1  19       21.08       20.03      4.16 o 
  -4   1  19      159.97      153.52      4.83 o 
  -3   1  19       99.74       91.31      3.57 o 
  -2   1  19       90.17       85.52      2.47 o 
  -1   1  19      163.21      158.18      2.52 o 
   0   1  19       36.12       42.21      1.32 o 
   1   1  19      158.94      155.51      2.49 o 
   2   1  19       90.08       84.12      2.44 o 
   3   1  19       99.72       93.43      4.40 o 
   4   1  19      161.61      154.45      5.63 o 
   5   1  19       20.95       20.12      2.89 o 
  -5   2  19       60.50       61.93      4.40 o 
  -4   2  19       88.23       91.83      3.79 o 
  -3   2  19       86.60       85.44      3.45 o 
  -2   2  19      114.01      112.40      2.80 o 
  -1   2  19      140.51      138.39      2.35 o 
   0   2  19        1.96        0.94      0.55 o 
   1   2  19      139.13      135.07      2.32 o 
   2   2  19      113.54      110.41      2.79 o 
   3   2  19       85.17       88.04      3.96 o 
   4   2  19       89.28       96.33      3.95 o 
   5   2  19       61.10       54.34      3.63 o 
  -5   3  19       32.70       30.07      4.13 o 
  -4   3  19       79.20       84.69      4.69 o 
  -3   3  19       59.94       61.60      3.07 o 
  -2   3  19       45.91       50.11      2.02 o 
  -1   3  19      290.30      294.66      3.61 o 
   0   3  19      847.18      781.66      8.02 o 
   1   3  19      289.70      288.75      3.57 o 
   2   3  19       45.67       49.38      2.10 o 
   3   3  19       59.47       61.22      4.04 o 
   4   3  19       77.96       86.08      3.90 o 
   5   3  19       33.17       33.19      3.02 o 
  -5   4  19        8.81        6.53      2.20 o 
  -4   4  19        3.26        2.82      1.84 o 
  -3   4  19       32.42       35.56      3.96 o 
  -2   4  19      301.71      289.83      4.63 o 
  -1   4  19       13.38       16.39      1.04 o 
   0   4  19      220.01      210.05      3.23 o 
   1   4  19       12.65       16.49      1.04 o 
   2   4  19      302.45      289.44      4.66 o 
   3   4  19       32.13       33.80      2.70 o 
   4   4  19        3.15       -0.15      1.28 o 
   5   4  19        8.95        9.02      1.90 o 
  -5   5  19       10.15        7.06      2.22 o 
  -4   5  19      101.31      100.17      4.97 o 
  -3   5  19       82.68       74.77      4.19 o 
  -2   5  19      127.80      131.73      4.25 o 
  -1   5  19      205.98      199.99      2.92 o 
   0   5  19      130.28      121.26      2.69 o 
   1   5  19      208.89      201.42      2.89 o 
   2   5  19      130.72      132.32      3.07 o 
   3   5  19       83.04       75.36      3.42 o 
   4   5  19      101.89       97.58      4.15 o 
   5   5  19       10.07        4.08      2.07 o 
  -5   6  19      146.73      142.11      9.51 o 
  -4   6  19       18.22       15.25      2.57 o 
  -3   6  19       18.52       20.73      3.03 o 
  -2   6  19       12.64        9.41      1.17 o 
  -1   6  19       84.16       76.88      1.92 o 
   0   6  19     1305.40     1296.60     11.32 o 
   1   6  19       84.38       83.14      2.78 o 
   2   6  19       13.84       11.22      1.26 o 
   3   6  19       17.67       20.09      3.04 o 
   4   6  19       18.81       17.72      2.50 o 
   5   6  19      145.03      160.52      5.60 o 
  -4   7  19       65.04       63.85      4.23 o 
  -3   7  19      152.95      154.32      5.80 o 
  -2   7  19       51.00       53.52      3.69 o 
  -1   7  19      368.19      357.49      4.42 o 
   0   7  19       20.13       20.04      1.23 o 
   1   7  19      364.69      358.56      5.05 o 
   2   7  19       50.42       50.95      2.48 o 
   3   7  19      152.46      141.05      4.62 o 
   4   7  19       65.08       69.08      4.68 o 
   5   7  19       53.01       54.70      5.67 o 
  -4   8  19       39.86       34.66      5.27 o 
  -3   8  19      196.91      191.92      7.89 o 
  -2   8  19       28.52       35.38      2.20 o 
  -1   8  19       35.49       34.14      1.44 o 
   0   8  19       29.13       31.03      1.49 o 
   1   8  19       34.78       31.77      1.43 o 
   2   8  19       29.30       30.08      1.86 o 
   3   8  19      200.52      195.93      5.53 o 
   4   8  19       38.93       32.43      2.95 o 
   5   8  19       25.47       29.25      6.11 o 
  -4   9  19       86.09       79.88      8.03 o 
  -3   9  19        6.74        9.89      2.13 o 
  -2   9  19       90.86       89.75      5.11 o 
  -1   9  19      161.24      150.96      3.06 o 
   0   9  19       72.58       71.45      2.19 o 
   1   9  19      162.66      149.55      2.72 o 
   2   9  19       91.89       84.33      3.26 o 
   3   9  19        7.46        6.74      1.74 o 
   4   9  19       85.96       96.64      4.34 o 
  -4  10  19       33.88       27.97      5.00 o 
  -3  10  19      200.55      208.02      6.39 o 
  -2  10  19      231.62      252.31      5.79 o 
  -1  10  19       60.60       63.07      1.98 o 
   0  10  19      271.05      268.06      3.89 o 
   1  10  19       59.97       57.84      1.75 o 
   2  10  19      233.52      239.59      4.91 o 
   3  10  19      198.07      208.02      6.35 o 
   4  10  19       33.25       40.19      3.53 o 
  -3  11  19       57.49       53.52      4.84 o 
  -2  11  19       18.60       21.91      2.55 o 
  -1  11  19        0.83        0.58      0.79 o 
   0  11  19       11.57        7.40      1.06 o 
   1  11  19        1.03        0.83      0.72 o 
   2  11  19       18.59       20.73      1.82 o 
   3  11  19       58.33       56.27      3.53 o 
   4  11  19        7.54        5.58      1.79 o 
  -3  12  19       26.57       29.45      4.27 o 
  -2  12  19       62.61       70.92      3.80 o 
  -1  12  19       15.04       17.95      1.34 o 
   0  12  19       41.25       34.51      1.99 o 
   1  12  19       14.82       16.85      1.19 o 
   2  12  19       61.94       66.67      3.45 o 
   3  12  19       26.42       26.83      3.76 o 
   4  12  19       21.00       16.74      5.06 o 
  -3  13  19       12.28       14.80      3.30 o 
  -2  13  19       38.58       34.58      4.47 o 
  -1  13  19      103.49      104.41      2.91 o 
   0  13  19       49.22       49.89      1.94 o 
   1  13  19      103.59      106.70      3.12 o 
   2  13  19       38.67       40.99      2.99 o 
   3  13  19       12.69       12.96      3.50 o 
  -3  14  19       31.33       34.84      4.69 o 
  -2  14  19      117.09      128.88      7.40 o 
  -1  14  19        2.37        2.61      0.99 o 
   0  14  19       60.67       57.62      2.79 o 
   1  14  19        2.35        0.83      1.03 o 
   2  14  19      114.57      122.53      4.25 o 
   3  14  19       31.01       37.85      3.91 o 
  -2  15  19       47.49       43.88      5.05 o 
  -1  15  19       61.19       66.81      4.81 o 
   0  15  19      133.06      132.30      3.42 o 
   1  15  19       60.60       62.74      2.55 o 
   2  15  19       47.07       47.17      3.17 o 
   3  15  19       42.65       42.83      5.46 o 
  -2  16  19       59.77       63.75      5.47 o 
  -1  16  19        9.22        8.18      1.47 o 
   0  16  19        7.60        7.83      1.22 o 
   1  16  19        9.39        9.58      1.98 o 
   2  16  19       60.57       67.55      3.51 o 
  -1  17  19       21.07       17.45      2.38 o 
   0  17  19       27.96       30.39      2.07 o 
   1  17  19       19.93       24.15      1.83 o 
   0   0  20       61.82       60.76      2.21 o 
   1   0  20     1078.68     1069.22      8.97 o 
   2   0  20        0.00       -0.23      0.78 o 
   3   0  20      372.41      389.61      7.82 o 
   4   0  20        7.50        9.66      1.87 o 
   5   0  20        5.16        3.10      2.12 o 
  -5   1  20      224.55      231.90      8.02 o 
  -4   1  20       68.25       55.61      3.31 o 
  -3   1  20      319.09      316.56      6.90 o 
  -2   1  20       60.86       59.11      2.18 o 
  -1   1  20       43.18       39.85      1.45 o 
   0   1  20      137.80      133.36      2.23 o 
   1   1  20       43.96       43.21      1.48 o 
   2   1  20       62.29       59.68      2.19 o 
   3   1  20      324.69      325.74      7.07 o 
   4   1  20       68.55       66.51      3.51 o 
   5   1  20      222.36      221.85      6.41 o 
  -5   2  20       15.18       18.98      3.03 o 
  -4   2  20      141.48      142.03      6.03 o 
  -3   2  20       31.04       34.06      3.08 o 
  -2   2  20      133.64      125.04      3.14 o 
  -1   2  20       68.55       63.83      1.68 o 
   0   2  20       12.86        7.67      0.90 o 
   1   2  20       65.39       64.77      1.68 o 
   2   2  20      132.42      125.52      3.31 o 
   3   2  20       31.55       30.65      3.15 o 
   4   2  20      141.58      148.98      5.65 o 
   5   2  20       15.17       15.75      2.28 o 
  -5   3  20       30.76       23.21      3.23 o 
  -4   3  20      175.10      182.14      6.77 o 
  -3   3  20       53.82       56.73      3.01 o 
  -2   3  20      420.16      425.48      5.98 o 
  -1   3  20        9.63       10.31      0.91 o 
   0   3  20      415.41      417.91      4.99 o 
   1   3  20        9.81       12.13      0.94 o 
   2   3  20      417.52      417.04      5.94 o 
   3   3  20       52.86       57.77      6.80 o 
   4   3  20      174.79      186.42      5.78 o 
   5   3  20       30.53       23.00      2.68 o 
  -5   4  20       22.31       20.37      4.05 o 
  -4   4  20      275.59      280.99      8.51 o 
  -3   4  20       54.30       57.26      3.03 o 
  -2   4  20       66.12       69.42      2.46 o 
  -1   4  20       83.76       73.66      1.79 o 
   0   4  20        3.90        7.56      0.87 o 
   1   4  20       83.42       73.15      1.76 o 
   2   4  20       67.60       67.22      2.33 o 
   3   4  20       54.11       59.07      3.48 o 
   4   4  20      277.22      295.21      8.15 o 
   5   4  20       22.29       17.73      2.53 o 
  -5   5  20       14.21       16.80      3.90 o 
  -4   5  20       13.35       14.33      5.47 o 
  -3   5  20       79.56       71.97      5.37 o 
  -2   5  20      177.66      172.73      3.60 o 
  -1   5  20       18.26       13.89      1.00 o 
   0   5  20       11.58       11.52      1.08 o 
   1   5  20       18.17       17.39      1.27 o 
   2   5  20      176.88      173.26      3.63 o 
   3   5  20       78.61       71.66      3.46 o 
   4   5  20       13.15       12.07      2.04 o 
   5   5  20       13.84       11.45      2.55 o 
  -4   6  20       28.53       27.53      3.24 o 
  -3   6  20       56.53       56.00      3.99 o 
  -2   6  20       23.80       21.83      1.58 o 
  -1   6  20       86.59       89.00      2.07 o 
   0   6  20      265.72      258.68      3.75 o 
   1   6  20       84.88       85.88      2.05 o 
   2   6  20       24.50       22.31      1.67 o 
   3   6  20       57.54       59.80      4.23 o 
   4   6  20       27.16       26.05      2.72 o 
   5   6  20       14.95       14.65      2.73 o 
  -4   7  20       14.83       15.74      2.62 o 
  -3   7  20      331.84      359.22     12.60 o 
  -2   7  20       16.49       16.44      1.67 o 
  -1   7  20       24.73       23.37      1.30 o 
   0   7  20       57.23       46.55      2.96 o 
   1   7  20       25.43       24.43      1.33 o 
   2   7  20       16.51       15.72      1.43 o 
   3   7  20      333.24      357.11      7.74 o 
   4   7  20       14.73       14.69      2.23 o 
  -4   8  20       18.78       19.87      4.50 o 
  -3   8  20       59.78       58.07      4.42 o 
  -2   8  20       17.07       14.92      1.83 o 
  -1   8  20      415.03      413.12      4.95 o 
   0   8  20      157.00      170.92      3.36 o 
   1   8  20      414.03      406.89      4.93 o 
   2   8  20       17.23       15.34      1.47 o 
   3   8  20       59.52       60.42      3.69 o 
   4   8  20       18.54       18.98      2.46 o 
  -4   9  20       52.53       52.81      6.67 o 
  -3   9  20        2.30        4.31      1.38 o 
  -2   9  20       18.56       16.41      1.99 o 
  -1   9  20      179.18      190.99      3.40 o 
   0   9  20       22.61       28.57      1.47 o 
   1   9  20      179.18      187.61      3.12 o 
   2   9  20       17.95       14.85      1.75 o 
   3   9  20        2.02        6.56      1.73 o 
   4   9  20       52.78       56.92      3.88 o 
  -4  10  20       44.14       40.01      6.05 o 
  -3  10  20       16.72       14.33      2.31 o 
  -2  10  20       77.78       76.93      6.22 o 
  -1  10  20      160.67      162.90      3.16 o 
   0  10  20      188.15      195.29      5.88 o 
   1  10  20      163.93      167.36      3.02 o 
   2  10  20       78.51       74.35      2.85 o 
   3  10  20       16.74       16.13      4.23 o 
   4  10  20       43.65       46.66      3.52 o 
  -3  11  20        8.70       11.31      3.08 o 
  -2  11  20      133.07      135.49      4.34 o 
  -1  11  20       23.54       23.92      1.48 o 
   0  11  20      359.44      378.07      6.05 o 
   1  11  20       23.84       23.61      1.33 o 
   2  11  20      132.47      149.84      3.97 o 
   3  11  20        8.80       10.84      5.10 o 
   4  11  20       93.97       99.12      5.29 o 
  -3  12  20       28.25       23.37      3.92 o 
  -2  12  20      117.04      125.08      4.26 o 
  -1  12  20        4.60        4.80      0.97 o 
   0  12  20       30.58       36.83      1.81 o 
   1  12  20        4.64        4.12      1.17 o 
   2  12  20      115.68      115.06      3.58 o 
   3  12  20       28.32       30.38      2.72 o 
  -3  13  20       12.92        6.72      2.98 o 
  -2  13  20       90.93       93.35      4.79 o 
  -1  13  20      361.47      389.86      5.30 o 
   0  13  20      102.40       83.45     10.83 o 
   1  13  20      361.93      380.09      6.29 o 
   2  13  20       90.79       94.83      3.79 o 
   3  13  20       13.12       13.99      2.05 o 
  -2  14  20        7.11        8.52      2.40 o 
  -1  14  20       62.81       66.65      2.82 o 
   0  14  20        1.84        0.84      0.80 o 
   1  14  20       62.32       64.51      2.63 o 
   2  14  20        6.92        5.20      1.65 o 
   3  14  20       84.36       81.31      6.10 o 
  -2  15  20       58.64       52.75      4.14 o 
  -1  15  20       18.67       22.00      1.90 o 
   0  15  20        8.78        8.52      1.14 o 
   1  15  20       18.09       19.62      1.90 o 
   2  15  20       59.56       60.51      3.48 o 
  -1  16  20       21.27       18.13      2.48 o 
   0  16  20        9.81        6.39      2.13 o 
   1  16  20       22.46       21.02      2.53 o 
   1   0  21        1.22        2.70      0.71 o 
   2   0  21        0.03       -0.23      0.80 o 
   3   0  21      209.61      195.16      7.06 o 
   4   0  21      203.89      205.32      5.88 o 
   5   0  21        0.28        0.55      2.35 o 
  -5   1  21       26.30       28.93      4.92 o 
  -4   1  21      264.35      265.12      6.70 o 
  -3   1  21       19.60       19.18      2.19 o 
  -2   1  21        8.93        9.27      1.23 o 
  -1   1  21      308.76      310.52      3.87 o 
   0   1  21       46.47       45.39      2.08 o 
   1   1  21      312.53      314.96      3.88 o 
   2   1  21        9.37        7.72      1.20 o 
   3   1  21       19.00       22.18      2.33 o 
   4   1  21      261.80      259.84      6.69 o 
   5   1  21       26.21       28.71      4.92 o 
  -5   2  21       66.52       60.41      6.45 o 
  -4   2  21        2.76        0.84      1.96 o 
  -3   2  21      258.83      261.20      6.31 o 
  -2   2  21      108.11      115.42      3.01 o 
  -1   2  21      212.41      202.74      3.12 o 
   0   2  21      415.38      389.26      4.84 o 
   1   2  21      212.68      206.31      3.02 o 
   2   2  21      106.28      113.72      3.01 o 
   3   2  21      259.79      255.90      6.37 o 
   4   2  21        2.62        0.13      1.29 o 
   5   2  21       67.26       67.37      8.70 o 
  -5   3  21       14.32       16.20      3.76 o 
  -4   3  21      106.14      100.00      6.32 o 
  -3   3  21       32.72       35.51      2.77 o 
  -2   3  21      220.39      228.55      4.27 o 
  -1   3  21       67.52       63.31      1.73 o 
   0   3  21       69.90       67.15      1.91 o 
   1   3  21       67.18       67.09      1.75 o 
   2   3  21      221.67      226.74      4.26 o 
   3   3  21       31.98       33.70      2.78 o 
   4   3  21      108.86       98.92      4.20 o 
   5   3  21       13.87       14.31      3.31 o 
  -4   4  21        2.00        2.93      2.00 o 
  -3   4  21       38.48       37.44      3.59 o 
  -2   4  21      143.71      138.42      3.28 o 
  -1   4  21       96.42       98.60      2.08 o 
   0   4  21      727.48      724.32      7.41 o 
   1   4  21       98.89       97.56      2.19 o 
   2   4  21      143.34      143.61      3.37 o 
   3   4  21       37.42       39.96      2.99 o 
   4   4  21        1.93        0.33      1.39 o 
  -4   5  21      153.92      158.39     12.99 o 
  -3   5  21        9.22        7.26      2.17 o 
  -2   5  21       56.45       56.87      2.24 o 
  -1   5  21      213.49      214.22      4.05 o 
   0   5  21      107.51      109.67      3.35 o 
   1   5  21      215.02      217.46      3.35 o 
   2   5  21       56.21       57.82      2.42 o 
   3   5  21        9.07        9.18      1.81 o 
   4   5  21      151.16      155.08      5.31 o 
  -4   6  21       19.50       25.41      6.09 o 
  -3   6  21      291.84      303.78      8.66 o 
  -2   6  21       25.35       23.69      1.68 o 
  -1   6  21      214.27      204.90      3.28 o 
   0   6  21      443.78      443.74      5.93 o 
   1   6  21      214.17      209.41      3.30 o 
   2   6  21       24.41       21.43      1.66 o 
   3   6  21      292.94      304.63      7.16 o 
   4   6  21       19.81       20.08      2.52 o 
  -4   7  21       16.07       13.66      2.62 o 
  -3   7  21      177.10      181.56      5.18 o 
  -2   7  21       29.95       29.91      2.11 o 
  -1   7  21      363.34      377.60      6.55 o 
   0   7  21       78.36       72.66      4.16 o 
   1   7  21      357.28      373.09      4.69 o 
   2   7  21       29.93       31.07      2.13 o 
   3   7  21      175.81      178.25      5.48 o 
   4   7  21       15.62       11.15      2.07 o 
  -4   8  21        5.06        6.18      3.50 o 
  -3   8  21       41.01       45.92      3.04 o 
  -2   8  21        2.87        0.81      1.17 o 
  -1   8  21      258.31      264.24      3.81 o 
   0   8  21      354.65      354.44      7.09 o 
   1   8  21      257.12      257.05      3.76 o 
   2   8  21        2.75        1.98      1.15 o 
   3   8  21       39.33       44.38      3.24 o 
   4   8  21        5.28        3.97      1.84 o 
  -3   9  21       30.62       26.27      2.95 o 
  -2   9  21       53.91       64.11      3.12 o 
  -1   9  21       65.14       71.98      2.44 o 
   0   9  21      206.00      196.39      3.35 o 
   1   9  21       66.21       75.11      1.99 o 
   2   9  21       52.85       56.63      3.36 o 
   3   9  21       29.63       30.47      2.82 o 
   4   9  21       71.51       73.44      4.00 o 
  -3  10  21       51.31       57.10      3.75 o 
  -2  10  21      117.22      117.18      4.09 o 
  -1  10  21        6.63        7.68      1.06 o 
   0  10  21       20.07       25.84      1.80 o 
   1  10  21        6.27        6.15      1.12 o 
   2  10  21      117.34      117.09      3.55 o 
   3  10  21       49.96       44.57      4.01 o 
   4  10  21       26.27       27.76      3.59 o 
  -3  11  21        3.63        2.03      2.06 o 
  -2  11  21      291.13      327.23     10.04 o 
  -1  11  21       11.97       12.52      1.19 o 
   0  11  21      108.94      101.73      4.06 o 
   1  11  21       11.51        9.76      1.26 o 
   2  11  21      288.41      310.65      5.97 o 
   3  11  21        3.72        3.54      1.57 o 
  -3  12  21       32.46       38.93      4.84 o 
  -2  12  21       46.17       48.69      3.17 o 
  -1  12  21       23.06       20.98      1.44 o 
   0  12  21       32.84       31.24      1.98 o 
   1  12  21       23.89       20.90      1.78 o 
   2  12  21       48.18       49.26      2.73 o 
   3  12  21       32.45       38.58      3.18 o 
  -2  13  21       99.20      102.09      5.85 o 
  -1  13  21      148.02      164.43      3.84 o 
   0  13  21       32.56       29.44      1.72 o 
   1  13  21      148.40      167.69      3.98 o 
   2  13  21      101.21      105.03      3.51 o 
  -2  14  21        7.53        8.13      2.38 o 
  -1  14  21       60.93       57.45      2.60 o 
   0  14  21      106.42       96.32      2.61 o 
   1  14  21       59.62       62.92      4.01 o 
   2  14  21        8.02        5.69      1.65 o 
  -1  15  21        1.53        1.08      1.76 o 
   0  15  21        0.05        0.06      0.70 o 
   1  15  21        1.84        1.94      0.96 o 
   0   0  22       27.17       25.41      1.96 o 
   1   0  22      334.58      334.85      4.10 o 
   2   0  22      464.01      453.55      6.47 o 
   3   0  22      113.17      117.24      4.37 o 
   4   0  22       31.77       33.84      2.98 o 
  -4   1  22       87.31       98.18      4.22 o 
  -3   1  22       80.35       79.02      5.74 o 
  -2   1  22      127.60      132.67      3.31 o 
  -1   1  22       13.51       14.07      1.03 o 
   0   1  22       14.47       11.98      1.44 o 
   1   1  22       13.34       12.60      1.00 o 
   2   1  22      129.71      136.49      3.36 o 
   3   1  22       78.20       83.21      6.03 o 
   4   1  22       88.90       95.03      5.12 o 
  -4   2  22      191.82      189.38      7.24 o 
  -3   2  22      161.45      168.60      5.13 o 
  -2   2  22      103.39      105.28      2.96 o 
  -1   2  22       65.21       67.45      1.80 o 
   0   2  22       20.37       22.95      1.33 o 
   1   2  22       64.16       67.20      1.77 o 
   2   2  22      103.82      103.87      4.15 o 
   3   2  22      159.41      154.05      5.26 o 
   4   2  22      192.31      198.38      5.94 o 
  -4   3  22       17.88       15.13      4.42 o 
  -3   3  22      205.67      203.33     12.14 o 
  -2   3  22        7.05        5.30      1.29 o 
  -1   3  22       61.29       64.76      1.77 o 
   0   3  22       10.81        8.61      1.10 o 
   1   3  22       63.21       68.05      1.96 o 
   2   3  22        6.72        6.76      1.22 o 
   3   3  22      206.81      207.53      7.59 o 
   4   3  22       17.61       12.86      2.18 o 
  -4   4  22       46.69       44.24      4.20 o 
  -3   4  22      184.87      195.40      7.00 o 
  -2   4  22      249.01      256.46      4.65 o 
  -1   4  22        2.67        2.93      0.76 o 
   0   4  22        2.67        2.70      0.89 o 
   1   4  22        2.76        1.67      0.74 o 
   2   4  22      244.82      254.26      4.68 o 
   3   4  22      187.02      194.27      5.67 o 
   4   4  22       45.72       44.93      3.39 o 
  -4   5  22        2.04        0.96      1.86 o 
  -3   5  22       12.01       16.50      2.77 o 
  -2   5  22       98.09      100.02      2.92 o 
  -1   5  22       89.55       92.98      2.74 o 
   0   5  22      142.27      152.14      3.24 o 
   1   5  22       88.99       92.74      2.20 o 
   2   5  22       97.28      102.91      3.00 o 
   3   5  22       12.29       10.59      4.03 o 
   4   5  22        2.10       -0.30      1.44 o 
  -4   6  22        7.43        9.11      2.42 o 
  -3   6  22       11.62       12.31      1.93 o 
  -2   6  22      188.62      205.67      4.70 o 
  -1   6  22        0.66        0.85      0.71 o 
   0   6  22       47.65       48.54      1.76 o 
   1   6  22        0.45        0.89      0.72 o 
   2   6  22      191.04      204.50      4.65 o 
   3   6  22       11.94       13.82      2.11 o 
   4   6  22        7.97        7.12      2.14 o 
  -4   7  22       69.25       67.09      5.90 o 
  -3   7  22       82.22       91.99      3.82 o 
  -2   7  22       18.54       17.98      1.99 o 
  -1   7  22        1.21        0.66      0.74 o 
   0   7  22       19.94       20.76      1.33 o 
   1   7  22        1.41       -0.38      0.71 o 
   2   7  22       17.81       13.71      1.66 o 
   3   7  22       79.82       88.21      4.02 o 
   4   7  22       68.22       77.06      4.32 o 
  -3   8  22       30.65       26.29      2.50 o 
  -2   8  22       25.53       22.93      2.27 o 
  -1   8  22      231.97      232.92      5.03 o 
   0   8  22      105.47       98.93      5.21 o 
   1   8  22      235.34      236.78      3.58 o 
   2   8  22       25.65       24.81      2.05 o 
   3   8  22       30.94       32.61      2.94 o 
   4   8  22       13.23        9.32      2.18 o 
  -3   9  22       16.06       17.87      2.57 o 
  -2   9  22      176.77      172.46      4.99 o 
  -1   9  22      117.39      120.31      2.73 o 
   0   9  22       86.72       79.03      5.11 o 
   1   9  22      118.73      117.77      2.97 o 
   2   9  22      177.38      175.60      4.38 o 
   3   9  22       16.97       15.79      2.75 o 
  -3  10  22       69.64       72.22      4.01 o 
  -2  10  22       62.47       58.11      3.28 o 
  -1  10  22        5.94        5.86      1.00 o 
   0  10  22        1.51       -0.01      0.61 o 
   1  10  22        5.84        7.33      1.20 o 
   2  10  22       60.97       64.85      4.00 o 
   3  10  22       68.68       68.72      3.64 o 
  -3  11  22        1.53        0.86      2.26 o 
  -2  11  22       37.16       40.00      4.18 o 
  -1  11  22      148.67      152.43      3.10 o 
   0  11  22      101.52      100.56      4.34 o 
   1  11  22      146.14      142.36      3.31 o 
   2  11  22       35.81       39.72      2.53 o 
   3  11  22        1.75        0.69      1.55 o 
  -2  12  22      115.03      121.87      4.34 o 
  -1  12  22       13.99       15.41      1.72 o 
   0  12  22       18.27       15.27      1.36 o 
   1  12  22       14.23       13.53      1.53 o 
   2  12  22      116.39      118.14      3.74 o 
  -2  13  22       36.93       35.40      4.09 o 
  -1  13  22       62.40       65.04      2.50 o 
   0  13  22        1.90       -0.81      0.81 o 
   1  13  22       63.26       61.94      2.79 o 
   2  13  22       36.40       37.82      2.90 o 
  -1  14  22       20.61       20.87      2.50 o 
   0  14  22       62.66       58.71      2.34 o 
   1  14  22       19.63       18.93      1.60 o 
   1   0  23       23.97       25.14      1.30 o 
   2   0  23      126.96      133.43      3.39 o 
   3   0  23       20.39       17.75      2.30 o 
   4   0  23        5.90        7.05      1.85 o 
  -4   1  23       60.42       67.31      7.56 o 
  -3   1  23       13.00       14.53      2.07 o 
  -2   1  23       42.37       44.29      2.26 o 
  -1   1  23       13.29       14.50      1.07 o 
   0   1  23       28.96       26.73      1.60 o 
   1   1  23       12.74       15.54      1.10 o 
   2   1  23       44.62       45.79      2.32 o 
   3   1  23       13.42       16.04      2.21 o 
   4   1  23       61.45       71.42      4.02 o 
  -4   2  23      107.44       99.35      7.72 o 
  -3   2  23       36.27       37.78      2.97 o 
  -2   2  23       18.83       14.74      1.89 o 
  -1   2  23       69.90       72.75      1.88 o 
   0   2  23       10.36        9.67      1.13 o 
   1   2  23       69.69       69.50      1.93 o 
   2   2  23       19.76       15.90      1.58 o 
   3   2  23       35.64       36.90      3.01 o 
   4   2  23      106.39      105.86      5.64 o 
  -4   3  23       93.47      111.10     10.35 o 
  -3   3  23       41.39       44.17      2.67 o 
  -2   3  23       66.29       62.23      3.62 o 
  -1   3  23       33.88       33.58      1.45 o 
   0   3  23      347.89      320.37     13.25 o 
   1   3  23       34.40       32.01      1.50 o 
   2   3  23       65.95       62.09      2.54 o 
   3   3  23       39.82       43.97      3.24 o 
   4   3  23       92.53       98.12      7.43 o 
  -4   4  23       31.54       27.46      4.64 o 
  -3   4  23       79.77       80.24      3.59 o 
  -2   4  23       11.61       13.01      1.44 o 
  -1   4  23      106.15      105.21      2.74 o 
   0   4  23       26.77       23.45      1.40 o 
   1   4  23      103.03      103.39      2.76 o 
   2   4  23       12.01       12.24      1.46 o 
   3   4  23       80.09       76.23      3.73 o 
   4   4  23       31.34       38.24      3.25 o 
  -4   5  23       64.54       52.66      5.94 o 
  -3   5  23      115.89      124.81      4.41 o 
  -2   5  23       12.37        9.80      2.13 o 
  -1   5  23       61.18       63.22      1.92 o 
   0   5  23       36.09       31.20      1.78 o 
   1   5  23       60.74       65.20      2.58 o 
   2   5  23       11.99       10.41      1.51 o 
   3   5  23      115.48      118.55      5.16 o 
   4   5  23       65.39       72.41      4.36 o 
  -4   6  23        4.80        5.16      2.78 o 
  -3   6  23       25.19       26.17      2.52 o 
  -2   6  23       39.28       42.06      3.28 o 
  -1   6  23      212.92      211.96      3.72 o 
   0   6  23        1.21        1.12      0.69 o 
   1   6  23      212.55      207.55      3.35 o 
   2   6  23       39.70       38.72      2.43 o 
   3   6  23       24.20       22.91      3.33 o 
   4   6  23        4.48        3.57      1.74 o 
  -3   7  23        8.47        8.42      1.74 o 
  -2   7  23       90.43       97.30      5.85 o 
  -1   7  23        7.96        9.18      1.02 o 
   0   7  23      356.76      367.19      6.16 o 
   1   7  23        7.42        6.02      1.30 o 
   2   7  23       89.90      101.19      3.38 o 
   3   7  23        8.10        9.23      2.12 o 
  -3   8  23       55.56       60.75      3.45 o 
  -2   8  23      167.89      173.83      5.11 o 
  -1   8  23       18.93       17.14      1.35 o 
   0   8  23       14.57       11.93      1.27 o 
   1   8  23       18.56       18.77      1.50 o 
   2   8  23      167.07      176.26      4.47 o 
   3   8  23       56.74       70.82      5.14 o 
  -3   9  23       25.10       26.85      2.95 o 
  -2   9  23        7.89        9.21      2.13 o 
  -1   9  23       42.10       49.45      1.90 o 
   0   9  23      205.98      198.47      3.47 o 
   1   9  23       41.30       51.02      2.19 o 
   2   9  23        8.88       11.33      1.62 o 
   3   9  23       24.68       25.37      3.78 o 
  -3  10  23      144.50      164.56      8.57 o 
  -2  10  23        4.38        3.61      1.50 o 
  -1  10  23      449.26      484.72      9.02 o 
   0  10  23       62.36       69.52      2.27 o 
   1  10  23      446.67      482.50      6.63 o 
   2  10  23        4.72        2.95      1.34 o 
   3  10  23      146.28      162.52      5.31 o 
  -2  11  23       90.67       96.03      3.93 o 
  -1  11  23      168.18      172.02      3.93 o 
   0  11  23       57.41       63.11      2.87 o 
   1  11  23      167.21      176.06      3.70 o 
   2  11  23       91.25       94.93      3.42 o 
  -2  12  23       20.95       26.26      2.55 o 
  -1  12  23       49.32       56.77      3.11 o 
   0  12  23      298.09      323.88      5.55 o 
   1  12  23       52.00       54.35      2.40 o 
   2  12  23       21.00       26.86      2.23 o 
  -1  13  23       25.18       25.88      2.30 o 
   0  13  23        4.47        3.72      0.94 o 
   1  13  23       24.79       27.05      2.47 o 
   0   0  24      396.38      383.75      7.10 o 
   1   0  24        8.32        7.74      1.00 o 
   2   0  24       65.02       66.67      5.11 o 
   3   0  24       33.08       30.77      2.31 o 
   4   0  24       79.27       84.88      6.24 o 
  -4   1  24       94.80      100.07      7.48 o 
  -3   1  24        4.86        3.53      1.25 o 
  -2   1  24      197.59      208.67      4.33 o 
  -1   1  24       57.71       61.12      1.80 o 
   0   1  24       62.06       64.58      2.65 o 
   1   1  24       59.22       62.22      1.92 o 
   2   1  24      195.35      203.80      4.30 o 
   3   1  24        4.64        5.93      1.70 o 
   4   1  24       92.12       96.30     11.99 o 
  -4   2  24       17.15       24.71      4.67 o 
  -3   2  24      115.02      111.40      3.65 o 
  -2   2  24       80.17       75.86      2.68 o 
  -1   2  24       29.12       31.35      1.83 o 
   0   2  24       63.48       59.81      3.56 o 
   1   2  24       29.73       32.32      1.52 o 
   2   2  24       78.92       75.08      2.68 o 
   3   2  24      115.34      115.23      4.54 o 
   4   2  24       17.30       22.99      3.22 o 
  -3   3  24        3.43        4.72      1.56 o 
  -2   3  24       50.43       52.61      2.47 o 
  -1   3  24      237.97      236.69      3.66 o 
   0   3  24        3.20        2.12      0.92 o 
   1   3  24      233.56      236.62      3.99 o 
   2   3  24       49.62       48.56      2.70 o 
   3   3  24        3.24        5.11      1.73 o 
  -3   4  24      102.05      110.55      4.24 o 
  -2   4  24       15.31       15.39      1.58 o 
  -1   4  24       55.52       57.92      1.86 o 
   0   4  24        3.09        3.20      0.84 o 
   1   4  24       54.28       52.77      2.01 o 
   2   4  24       15.43       16.07      1.80 o 
   3   4  24       99.74       97.30      5.46 o 
  -3   5  24       75.58       86.47      3.85 o 
  -2   5  24       30.65       32.34      2.07 o 
  -1   5  24       58.09       55.04      1.98 o 
   0   5  24       57.57       58.07      2.20 o 
   1   5  24       58.41       59.83      2.35 o 
   2   5  24       31.25       30.76      2.96 o 
   3   5  24       76.74       74.98      4.63 o 
  -3   6  24       31.44       34.47      2.85 o 
  -2   6  24       60.31       64.42      3.38 o 
  -1   6  24       51.14       54.21      1.82 o 
   0   6  24       61.65       63.08      2.26 o 
   1   6  24       51.98       58.96      2.27 o 
   2   6  24       58.57       62.87      2.88 o 
   3   6  24       30.94       40.39      3.96 o 
  -3   7  24        0.55        2.82      1.38 o 
  -2   7  24      129.12      135.85      4.59 o 
  -1   7  24      142.22      145.84      2.81 o 
   0   7  24      166.70      180.43      3.30 o 
   1   7  24      143.56      143.35      3.31 o 
   2   7  24      126.57      139.16      4.00 o 
   3   7  24        0.49        3.20      1.99 o 
  -3   8  24        6.14        4.07      1.75 o 
  -2   8  24       66.50       68.14      3.52 o 
  -1   8  24        7.54        6.86      1.12 o 
   0   8  24      105.10      113.16      2.64 o 
   1   8  24        7.47        6.76      1.18 o 
   2   8  24       66.90       67.95      2.99 o 
   3   8  24        5.98        6.27      1.47 o 
  -2   9  24      100.73      106.94      4.98 o 
  -1   9  24       67.76       76.11      2.61 o 
   0   9  24       26.01       28.37      1.60 o 
   1   9  24       68.95       78.10      2.52 o 
   2   9  24      102.37      100.56      3.54 o 
  -2  10  24      140.19      146.74      5.87 o 
  -1  10  24       29.47       30.26      2.47 o 
   0  10  24       54.88       58.76      2.62 o 
   1  10  24       29.59       28.34      1.79 o 
   2  10  24      140.54      135.61      4.07 o 
  -2  11  24       54.49       50.74      5.80 o 
  -1  11  24      108.36      113.40      4.05 o 
   0  11  24       11.09       11.88      1.39 o 
   1  11  24      109.57      113.65      3.27 o 
   2  11  24       54.11       51.35      6.15 o 
  -1  12  24       60.59       62.56      4.26 o 
   0  12  24       19.39       19.14      1.55 o 
   1  12  24       60.73       63.45      7.23 o 
   1   0  25       49.81       46.14      1.77 o 
   2   0  25      147.57      151.03      3.75 o 
   3   0  25       73.04       70.09      3.26 o 
  -3   1  25        5.90        6.66      1.51 o 
  -2   1  25       66.43       66.96      2.71 o 
  -1   1  25       27.74       27.75      1.47 o 
   0   1  25      254.94      256.87      6.18 o 
   1   1  25       27.27       28.43      1.47 o 
   2   1  25       68.52       68.78      2.74 o 
   3   1  25        5.45        4.69      1.36 o 
  -3   2  25        7.51        6.67      1.44 o 
  -2   2  25        8.17        9.36      1.94 o 
  -1   2  25      105.76      105.23      2.26 o 
   0   2  25       16.94       14.92      1.31 o 
   1   2  25      105.97      109.24      2.87 o 
   2   2  25        7.74        6.88      1.41 o 
   3   2  25        7.11        9.02      1.51 o 
  -3   3  25      110.67      111.21      4.31 o 
  -2   3  25       28.32       29.00      2.36 o 
  -1   3  25       39.85       43.04      2.04 o 
   0   3  25       18.73       16.74      1.51 o 
   1   3  25       39.14       40.14      2.01 o 
   2   3  25       27.91       29.96      2.29 o 
   3   3  25      113.37      111.87      3.79 o 
  -3   4  25       26.64       29.75      2.83 o 
  -2   4  25        1.58        2.86      1.15 o 
  -1   4  25      179.57      182.59      3.16 o 
   0   4  25        2.57        1.76      0.76 o 
   1   4  25      179.98      176.26      3.70 o 
   2   4  25        1.51        1.85      1.20 o 
   3   4  25       26.07       28.21      2.37 o 
  -3   5  25       41.57       40.98      3.65 o 
  -2   5  25        3.93        6.87      1.99 o 
  -1   5  25       31.58       32.79      1.56 o 
   0   5  25       19.56       14.84      1.22 o 
   1   5  25       30.84       25.46      2.04 o 
   2   5  25        4.08        5.64      1.41 o 
   3   5  25       41.73       50.53      6.38 o 
  -3   6  25       89.18       92.05      7.11 o 
  -2   6  25      184.96      194.22      5.52 o 
  -1   6  25       14.71       13.73      1.15 o 
   0   6  25       96.47      105.58      3.67 o 
   1   6  25       15.81       15.99      1.45 o 
   2   6  25      185.80      198.50      6.08 o 
   3   6  25       89.18       92.48      5.32 o 
  -2   7  25       82.19       82.83      6.39 o 
  -1   7  25       29.08       30.68      1.93 o 
   0   7  25        0.79        0.36      0.79 o 
   1   7  25       28.57       30.49      1.85 o 
   2   7  25       81.46       85.03      3.74 o 
  -2   8  25       63.20       63.45      3.56 o 
  -1   8  25       26.58       29.91      2.56 o 
   0   8  25       50.74       55.60      2.18 o 
   1   8  25       26.53       29.27      1.88 o 
   2   8  25       61.26       64.12      3.05 o 
  -2   9  25      104.71      102.43      4.18 o 
  -1   9  25      132.42      135.34      4.42 o 
   0   9  25      163.15      177.70      3.98 o 
   1   9  25      133.91      145.80      3.35 o 
   2   9  25      106.86      111.82      3.75 o 
  -1  10  25       24.89       23.51      2.25 o 
   0  10  25       43.11       44.45      1.99 o 
   1  10  25       23.97       23.30      1.63 o 
   0  11  25       16.74       21.12      1.50 o 
   0   0  26      103.51      114.69      4.66 o 
   1   0  26       65.09       63.18      2.30 o 
   2   0  26       21.31       23.23      1.90 o 
   3   0  26        0.08        2.39      1.56 o 
  -3   1  26       43.39       42.24      4.04 o 
  -2   1  26       14.64       11.91      1.54 o 
  -1   1  26        5.14        4.67      1.05 o 
   0   1  26       14.61       14.92      1.28 o 
   1   1  26        5.22        4.10      1.10 o 
   2   1  26       14.20       10.29      1.65 o 
   3   1  26       44.26       38.84      3.35 o 
  -2   2  26       25.06       21.50      1.85 o 
  -1   2  26      102.98      108.86      2.87 o 
   0   2  26       46.09       45.32      2.02 o 
   1   2  26      101.25      110.36      4.38 o 
   2   2  26       24.91       26.23      2.20 o 
  -2   3  26       46.95       47.26      2.53 o 
  -1   3  26       98.13       97.80      2.89 o 
   0   3  26       80.10       77.55      2.41 o 
   1   3  26       98.90      100.21      2.80 o 
   2   3  26       47.84       43.57      3.50 o 
  -2   4  26       16.00       18.42      1.76 o 
  -1   4  26       24.99       26.85      1.68 o 
   0   4  26       20.49       21.19      1.54 o 
   1   4  26       25.30       27.18      1.75 o 
   2   4  26       15.96       16.48      1.82 o 
  -2   5  26       76.27       80.61      3.73 o 
  -1   5  26       26.98       24.98      2.00 o 
   0   5  26       31.68       30.04      1.77 o 
   1   5  26       26.56       27.07      1.73 o 
   2   5  26       74.84       76.50      3.41 o 
  -2   6  26       94.83       97.25      5.82 o 
  -1   6  26       43.25       48.43      3.81 o 
   0   6  26      149.13      167.67      4.03 o 
   1   6  26       44.59       44.37      2.04 o 
   2   6  26       96.20       99.25      3.53 o 
  -2   7  26      158.77      166.18     10.04 o 
  -1   7  26       15.88       13.49      1.88 o 
   0   7  26       11.20       12.60      1.20 o 
   1   7  26       15.84       17.41      1.44 o 
   2   7  26      158.74      158.72      5.31 o 
  -1   8  26      129.82      136.02      4.45 o 
   0   8  26      172.73      184.63      3.42 o 
   1   8  26      126.51      138.98      3.28 o 
   0   9  26        2.31        2.62      0.91 o 
   1   0  27       93.03       99.82      2.77 o 
   2   0  27       48.45       53.01      3.08 o 
  -2   1  27       42.93       44.22      2.75 o 
  -1   1  27       89.02       96.32      2.71 o 
   0   1  27       20.28       22.74      1.45 o 
   1   1  27       89.22       91.75      2.68 o 
   2   1  27       42.30       42.52      2.71 o 
  -2   2  27        1.51       -0.04      1.06 o 
  -1   2  27       22.31       26.30      2.01 o 
   0   2  27       84.38       87.63      2.35 o 
   1   2  27       22.89       28.36      1.75 o 
   2   2  27        1.80        1.83      1.28 o 
  -2   3  27       88.97       89.80      4.02 o 
  -1   3  27        5.44        4.91      1.36 o 
   0   3  27        3.26        2.76      0.85 o 
   1   3  27        5.78        5.18      1.01 o 
   2   3  27       89.74       90.85      7.43 o 
  -1   4  27       69.20       75.13      4.05 o 
   0   4  27       66.43       73.70      2.17 o 
   1   4  27       69.23       78.75      2.52 o 
  -1   5  27        0.40        0.46      0.97 o 
   0   5  27      101.08      115.42      2.70 o 
   1   5  27        0.44        1.34      1.03 o 
  -1   6  27       35.34       37.88      2.96 o 
   0   6  27       44.39       43.23      1.86 o 
   1   6  27       34.96       36.86      2.63 o 
   0   7  27      119.18      130.12      4.45 o 
   0   0  28        1.41        4.39      1.44 o 
   1   0  28       40.06       36.25      4.44 o 
  -1   1  28        5.52        5.96      2.20 o 
   0   1  28        0.65        1.83      0.82 o 
   1   1  28        5.66        8.39      2.41 o 
  -1   2  28       19.91       15.27      3.87 o 
   0   2  28       36.55       40.04      1.80 o 
   1   2  28       18.87       18.86      4.35 o 
   0   3  28      148.62      174.71      7.70 o 
                                                 
